# Supplementary material for: Aberrant Calreticulin Expression in Articular Cartilage of Dio2 Deficient Mice
Source: PLoS One. 2016 May 10;11(5):e0154999. doi: 10.1371/journal.pone.0154999 (PMC4862667; doi:10.1371/journal.pone.0154999)
Supplement: S1 Table — (XLSX) [file pone.0154999.s002.xlsx]

## Sheet: S1 Table
	Forward (5'-3')	Reverse (5'-3')
Gapdh	ATGTGTCCGTCGTGGATCTGA	GATGCCTGCTTCACCACCTT
Calr	GAATACAAGGGCGAGTGGAA	GGGGGAGTATTCAGGGTTGT
Dio2	TTTGATGTGTCAGGAGTCGGG	CCAACATTCCCTACCCCAAGA
Acan	CATGAGAGAGGCGAATGGAAC	ACGGTGCCCTTTTTACACGT
