# Supplementary material for: Aberrant Calreticulin Expression in Articular Cartilage of Dio2 Deficient Mice
Source: PLoS One. 2016 May 10;11(5):e0154999. doi: 10.1371/journal.pone.0154999 (PMC4862667; doi:10.1371/journal.pone.0154999)
Supplement: S2 Table — (XLSX) [file pone.0154999.s003.xlsx]

## Sheet: Blad1
Gene Symbol	P.Value	adj.P.Val (FDR)	FoldChange
Pdcd10	1.53227e-06	0.0279272	-1.19585
BB287469	4.44149e-06	0.0404753	-1.18505
Calr	7.26751e-06	0.0441526	-1.73053
Chmp1b	1.45251e-05	0.0661834	-1.23531
Rbm47	2.0669e-05	0.0753427	-1.42115
1700047I17Rik1	2.94971e-05	0.0896023	1.23201
Fli1	4.99347e-05	0.0955913	-1.35158
A730086L23Rik	3.88651e-05	0.0955913	-1.2946
Acly	6.02029e-05	0.0955913	-1.23741
Fes	6.29373e-05	0.0955913	-1.14921
Th1l	4.75521e-05	0.0955913	1.18913
Phldb1	5.72007e-05	0.0955913	1.19535
Rasa2	6.91199e-05	0.0969061	-1.19598
Zbtb24	7.57541e-05	0.098621	-1.1648
Ncrna00117	0.000129584	0.107355	-1.32244
Sh3kbp1	0.000109505	0.107355	-1.28473
Tgs1	0.000102415	0.107355	-1.2068
LOC100045522	0.000103366	0.107355	-1.17167
Wdr51b	0.000119698	0.107355	-1.15347
Ndufb8	0.000115302	0.107355	-1.12692
Scnm1	0.000127239	0.107355	1.09775
Dis3l2	0.000106835	0.107355	1.10298
Nup50	0.000138371	0.10965	-1.13461
Gmcl1	0.000147728	0.112187	-1.28289
Klra17	0.000271532	0.114479	-1.46293
Syne1	0.000279752	0.114479	-1.40588
Nol5	0.000167802	0.114479	-1.34647
Cx3cr1	0.000255268	0.114479	-1.29845
2810008M24Rik	0.000207486	0.114479	-1.28193
Ola1	0.000203324	0.114479	-1.27908
Nqo2	0.0002815	0.114479	-1.25921
Cmpk	0.000285452	0.114479	-1.25208
Cp	0.000193298	0.114479	-1.2412
A230046K03Rik	0.000272008	0.114479	-1.20826
Tor1aip1	0.000301493	0.114479	-1.1882
Xpnpep3	0.000157458	0.114479	-1.16238
Rab5b	0.000293291	0.114479	-1.15361
2010205O06Rik	0.000261173	0.114479	-1.13802
Stk25	0.000288056	0.114479	1.12125
Zer1	0.000186127	0.114479	1.12343
Stra13	0.000300488	0.114479	1.15145
Adck1	0.000201046	0.114479	1.15313
Vamp2	0.000220187	0.114479	1.20063
Arrb1	0.000180869	0.114479	1.20732
C530044N13Rik	0.000228362	0.114479	1.25637
Dyrk1b	0.000294468	0.114479	1.26945
Fntb	0.000286164	0.114479	1.2722
Dom3z	0.00023565	0.114479	1.28189
H2afy	0.00030866	0.114721	-1.37754
Mfsd1	0.000314719	0.114721	-1.18079
Ube3b	0.000358016	0.125484	1.1799
Myoc	0.000354443	0.125484	1.46807
LOC224163	0.000464038	0.128763	-1.29425
Snrpd3	0.000445273	0.128763	-1.23484
1500005K14Rik	0.00041543	0.128763	-1.22602
2610039C10Rik	0.000429816	0.128763	-1.21625
Rpl4	0.000410432	0.128763	-1.19807
Ywhah	0.000480156	0.128763	-1.18817
LOC100040462	0.000434334	0.128763	-1.15244
Ssfa2	0.000472467	0.128763	-1.14922
LOC100045040	0.000463911	0.128763	-1.14381
Pskh1	0.00041561	0.128763	1.15043
Acadl	0.000384745	0.128763	1.17934
Rusc2	0.000428141	0.128763	1.21494
Dom3z	0.000389579	0.128763	1.28125
Nr1d1	0.000444452	0.128763	1.56587
LOC100047427	0.000480407	0.128763	1.74093
Dbp	0.000382681	0.128763	2.6132
1810026B05Rik	0.000502089	0.129286	-1.22342
Atg5	0.000502745	0.129286	-1.19298
Psma4	0.00050364	0.129286	-1.19183
Ybx3	0.000535242	0.129965	-1.44331
Eif5	0.000545125	0.129965	-1.40748
Samd9l	0.00055893	0.129965	-1.37158
2810008M24Rik	0.000607866	0.129965	-1.28511
Snap23	0.000672908	0.129965	-1.27304
Senp7	0.000652538	0.129965	-1.2397
Far1	0.000647219	0.129965	-1.23309
Klf7	0.000770732	0.129965	-1.22922
P2ry5	0.000615487	0.129965	-1.22601
Zswim6	0.000721586	0.129965	-1.22266
Ly78	0.000714857	0.129965	-1.1992
Anxa11	0.000593791	0.129965	-1.19712
Zcchc17	0.000641469	0.129965	-1.1949
Rrbp1	0.000754484	0.129965	-1.18498
Dtx3l	0.000664415	0.129965	-1.18474
Tank	0.000672692	0.129965	-1.18187
Nab1	0.000698941	0.129965	-1.1814
Crk	0.000525891	0.129965	-1.16548
LOC383942	0.000778809	0.129965	-1.15691
Sdccag1	0.000719998	0.129965	-1.15057
3110009E18Rik	0.000714924	0.129965	-1.14229
4732418C07Rik	0.000759512	0.129965	-1.14215
Sec22c	0.000645633	0.129965	-1.13301
Slmap	0.000734319	0.129965	-1.08347
Zfp334	0.000759754	0.129965	1.10264
Uxt	0.000772878	0.129965	1.1186
Scyl1	0.000551875	0.129965	1.11882
Alkbh3	0.000762759	0.129965	1.12553
5730525O22Rik	0.00075745	0.129965	1.1261
Ncaph2	0.000601317	0.129965	1.1285
Gzf1	0.00078438	0.129965	1.12939
Ufsp1	0.00073463	0.129965	1.16515
Hint2	0.000783986	0.129965	1.17079
Gm129	0.00069012	0.129965	1.18262
0610006I08Rik	0.000575577	0.129965	1.18856
Gata1	0.000780426	0.129965	1.19284
Ank	0.000597292	0.129965	1.22789
Snai3	0.000638569	0.129965	1.23389
Pacsin3	0.000658012	0.129965	1.2831
Zfp326	0.000796382	0.130765	-1.25695
Srp54	0.000816734	0.132909	1.14026
2002-09-01	0.000844217	0.134971	-1.14017
Gfi1b	0.00083928	0.134971	1.28136
Cxcr4	0.000916437	0.13736	-1.32238
Agps	0.000904634	0.13736	-1.28782
Sp100	0.000914523	0.13736	-1.2499
Polr2h	0.000919448	0.13736	-1.13407
2810422J05Rik	0.000875385	0.13736	1.11829
Mdk	0.00089494	0.13736	1.12591
0610007C21Rik	0.000914511	0.13736	1.14458
Hspb7	0.000869404	0.13736	1.37041
1700034H14Rik	0.000971563	0.143965	-1.13626
Tug1	0.00100867	0.1456	-1.13019
D16H22S680E	0.00100244	0.1456	1.11788
Atpaf2	0.000996465	0.1456	1.12147
Pim3	0.00101455	0.1456	1.19572
Clec5a	0.00103616	0.146396	-1.29133
Agfg1	0.00103236	0.146396	-1.12743
D11Moh35	0.00106716	0.148075	-1.12973
Cmah	0.00107005	0.148075	-1.10545
Pcnt	0.00107242	0.148075	1.15234
Dars	0.00110908	0.149978	-1.22415
Baz2a	0.00109504	0.149978	-1.13058
Shox2	0.0011131	0.149978	-1.10001
Ppil2	0.00111912	0.149978	1.09409
Gcnt2	0.00114375	0.150312	-1.22789
Hnrpll	0.00116285	0.150312	-1.21052
Tmsb10	0.00114861	0.150312	-1.16808
2700029M09Rik	0.00115597	0.150312	-1.15491
Tmem134	0.00113593	0.150312	1.17708
Syap1	0.00120023	0.150865	-1.13278
Tex9	0.00119139	0.150865	-1.09781
Tmem141	0.00118381	0.150865	1.09489
Anapc7	0.00119362	0.150865	1.11978
Serpinb1a	0.00121048	0.151111	-1.74866
Rpa3	0.00134371	0.151297	-1.35801
LOC100046232	0.00128785	0.151297	-1.3403
Nedd9	0.00133243	0.151297	-1.29878
Gmip	0.00142721	0.151297	-1.29393
Stk4	0.001579	0.151297	-1.28337
Usp1	0.00138428	0.151297	-1.27119
Fmo5	0.00158572	0.151297	-1.25835
Uchl3	0.00159382	0.151297	-1.2505
2011-09-01	0.0014995	0.151297	-1.25049
Usp1	0.00145988	0.151297	-1.24731
G3bp2	0.0012541	0.151297	-1.24293
Nap1l1	0.00158804	0.151297	-1.24038
Adpgk	0.00136963	0.151297	-1.23341
1110057K04Rik	0.00149282	0.151297	-1.22593
Rap2c	0.00149148	0.151297	-1.22054
Zswim6	0.00141073	0.151297	-1.21701
Diap1	0.00157166	0.151297	-1.18149
Ddx10	0.00135909	0.151297	-1.16585
Mrpl40	0.00140964	0.151297	-1.15811
A330021D07Rik	0.00149328	0.151297	-1.14553
Prpf40a	0.00134467	0.151297	-1.14211
Megf9	0.00133878	0.151297	-1.13162
scl0002064.1_2	0.00135392	0.151297	-1.12866
Ctdspl2	0.00155805	0.151297	-1.10252
Chd1	0.00150251	0.151297	-1.08727
Zscan21	0.00143914	0.151297	1.08251
Synpo2l	0.00152605	0.151297	1.10155
Ankrd1	0.00154691	0.151297	1.10634
Fxyd1	0.00156113	0.151297	1.11189
5830434P21Rik	0.00148158	0.151297	1.13676
1110007L15Rik	0.00122927	0.151297	1.14846
Ache	0.0013221	0.151297	1.14891
Cbx6	0.00154821	0.151297	1.16131
Fxyd1	0.00128775	0.151297	1.16177
Tmem63a	0.00151131	0.151297	1.16633
Poldip2	0.00126097	0.151297	1.17627
Gm129	0.00154908	0.151297	1.17863
Fbxo21	0.0015114	0.151297	1.18471
6030468B19Rik	0.00139509	0.151297	1.19482
Prkaca	0.00143365	0.151297	1.21878
Sqstm1	0.00152863	0.151297	1.26245
Tceal7	0.00140477	0.151297	1.31402
Klhl21	0.00151091	0.151297	1.40291
Fhl1	0.00151709	0.151297	1.42244
Flnc	0.00148924	0.151297	1.68918
LOC100047788	0.00128324	0.151297	3.37635
Bat5	0.00160984	0.152026	1.14659
Smarce1	0.00163839	0.152353	-1.18378
Slk	0.00163334	0.152353	-1.13943
LOC100048221	0.00162683	0.152353	1.15088
Cap1	0.00165177	0.152558	-1.34477
Tmsb4x	0.00165733	0.152558	-1.16152
Chd4	0.00172806	0.153258	-1.18788
Stard8	0.00174062	0.153258	-1.14562
Nhlrc2	0.00171862	0.153258	-1.13419
LOC382096	0.00170611	0.153258	-1.12788
LOC100045522	0.00173674	0.153258	-1.1148
0610007P08Rik	0.00171259	0.153258	-1.09088
C530044G15Rik	0.00169974	0.153258	-1.07739
Metapl1	0.00168899	0.153258	1.09548
scl0001647.1_23	0.00171122	0.153258	1.13876
Zfp292	0.0018075	0.153278	-1.20991
Gmcl1	0.00180622	0.153278	-1.19372
Tmed7	0.00178569	0.153278	-1.17785
1700052N19Rik	0.00180937	0.153278	-1.15038
B230343A10Rik	0.0017902	0.153278	-1.13524
Ssr1	0.00177422	0.153278	-1.12218
Fbxo44	0.00178296	0.153278	1.09883
Adam33	0.00181652	0.153278	1.12365
Saps2	0.00175104	0.153278	1.13855
Fcer2a	0.00182933	0.153304	-1.25919
Aqp1	0.00183366	0.153304	1.22998
Lman2l	0.00186725	0.153882	-1.18316
Mboat1	0.00187435	0.153882	-1.14069
Guk1	0.0018682	0.153882	1.11269
Vamp4	0.00185633	0.153882	1.12703
Apg5l	0.00191161	0.154134	-1.18779
Ppapdc2	0.00191705	0.154134	-1.14828
Utp11l	0.00189426	0.154134	-1.11519
2810046L04Rik	0.00191437	0.154134	-1.09829
0610025P10Rik	0.00192553	0.154134	1.09501
Tsc2	0.00192815	0.154134	1.14306
Thoc2	0.00195045	0.15456	-1.20494
Anapc5	0.00194915	0.15456	1.22191
EG240038	0.00196	0.154645	-1.08761
Fmnl1	0.00201117	0.154796	-1.27586
Lmo4	0.00201494	0.154796	-1.26445
Nedd9	0.00202969	0.154796	-1.25826
Rapgef6	0.00197581	0.154796	-1.09661
Nup50	0.00200644	0.154796	-1.09568
Rhbdd3	0.00202816	0.154796	1.12514
Itfg3	0.00198501	0.154796	1.12964
Pla2g12a	0.00202987	0.154796	1.14763
Cnih4	0.00204703	0.15481	-1.17269
Usp24	0.00204536	0.15481	1.17301
Bbx	0.00208196	0.155516	-1.12775
4632411B12Rik	0.00207927	0.155516	1.15187
EG432448	0.00207724	0.155516	1.19556
Tmem176a	0.00209948	0.156184	-1.28457
Atp9a	0.00212521	0.157456	1.15956
Olfml2b	0.00214706	0.157792	-1.21859
Pappa	0.00213957	0.157792	-1.17737
C730029F17Rik	0.00217655	0.158679	-1.14467
4932417H02Rik	0.00217272	0.158679	1.0973
LOC433464	0.00218903	0.158953	-1.22295
Was	0.00223698	0.161791	-1.41471
Trp53inp1	0.00225939	0.162518	-1.24864
Ube2a	0.00226487	0.162518	-1.17087
Lbh	0.00229231	0.162773	-1.29293
Med21	0.00228405	0.162773	-1.17269
Bcas3	0.00229522	0.162773	1.22543
Gnai2	0.00231912	0.16324	-1.26073
Brf2	0.00231971	0.16324	1.09469
Rtn3	0.0023595	0.165401	-1.20921
A530050E01Rik	0.00240766	0.16813	-1.23032
Stap1	0.00250801	0.169372	-1.32078
6430511F03	0.00248451	0.169372	-1.26791
Lsm5	0.00254341	0.169372	-1.18181
Ccdc59	0.00256527	0.169372	-1.18108
1700123O20Rik	0.00254783	0.169372	-1.17098
Stard3nl	0.0024972	0.169372	-1.16201
Trappc3	0.00249337	0.169372	-1.14447
Tmem68	0.00250934	0.169372	-1.13351
Ctdspl2	0.00245404	0.169372	-1.13122
Papolg	0.00257412	0.169372	-1.12741
Mbd1	0.00252567	0.169372	-1.11486
B230378H13Rik	0.00244073	0.169372	-1.08614
Prps1l1	0.00246738	0.169372	-1.07352
9130416B15	0.00256835	0.169372	-1.06719
Keap1	0.00254836	0.169372	1.11415
Grhpr	0.00245325	0.169372	1.16047
Ccl9	0.00260815	0.170531	-1.39614
Pacs2	0.00261046	0.170531	1.16132
Eif4ebp2	0.00287358	0.170771	-1.36169
Nqo2	0.00278433	0.170771	-1.28859
Uchl5	0.00276946	0.170771	-1.28292
0610030E20Rik	0.0029279	0.170771	-1.23881
1200002N14Rik	0.00290911	0.170771	-1.16825
Pgls	0.00264282	0.170771	-1.16651
LOC328660	0.00294433	0.170771	-1.16507
Slk	0.00279372	0.170771	-1.13875
Hmgb2l1	0.00290275	0.170771	-1.12968
Ubxd8	0.0028342	0.170771	-1.12742
Irak1	0.0027456	0.170771	-1.12689
Pld1	0.00297018	0.170771	-1.12533
Tle4	0.00277942	0.170771	-1.12443
Pias1	0.0027308	0.170771	-1.12271
Uhrf2	0.0026422	0.170771	-1.11085
Pibf1	0.00273799	0.170771	-1.09874
Tnrc6a	0.00293888	0.170771	-1.08326
Wdr51b	0.00293763	0.170771	-1.06384
Mbd6	0.00285295	0.170771	1.06692
Ctf1	0.00292327	0.170771	1.10519
Commd9	0.00292977	0.170771	1.12259
Dlgap4	0.00296048	0.170771	1.12271
Rnf167	0.0029648	0.170771	1.12534
Timm50	0.00295056	0.170771	1.12866
Fzd9	0.00291784	0.170771	1.13233
Tubgcp2	0.00293759	0.170771	1.14359
Rpl22	0.00283307	0.170771	1.15131
Nudt6	0.0029586	0.170771	1.16766
Smg6	0.00274328	0.170771	1.16908
Dmwd	0.00272658	0.170771	1.17384
Anapc5	0.00285568	0.170771	1.17424
Asb6	0.00287036	0.170771	1.17443
Cltb	0.0027482	0.170771	1.18885
Atp6v0e2	0.0028393	0.170771	1.19115
Mast4	0.00281487	0.170771	1.1919
Fgfrl1	0.00269229	0.170771	1.22631
Synm	0.00275065	0.170771	1.36332
LOC100047788	0.00285879	0.170771	3.6725
Mmp25	0.00300653	0.172318	-1.31848
Pnrc2	0.00302878	0.173049	-1.20427
Il28ra	0.00307322	0.173256	-1.30308
Add3	0.00307994	0.173256	-1.17849
Rapgef3	0.00306149	0.173256	1.1104
2310003H01Rik	0.00304867	0.173256	1.17545
Arfgap2	0.0030631	0.173256	1.18634
Flrt3	0.00309081	0.173332	-1.10619
Plrg1	0.00312058	0.174465	-1.13342
2300004C15Rik	0.0031386	0.174936	1.11518
Psat1	0.00319777	0.175422	-1.24634
Zfp326	0.00319955	0.175422	-1.22337
Nudt5	0.00318156	0.175422	-1.17892
Tcea2	0.00316578	0.175422	1.11045
Mrps9	0.00320507	0.175422	1.12443
Ctdsp2	0.00317923	0.175422	1.18127
Ampd3	0.00322144	0.17579	-1.22952
A230054D04Rik	0.00324582	0.176066	-1.11743
Ankrd11	0.00324314	0.176066	-1.09982
Rbm8a	0.00328655	0.176168	-1.11026
Gucy1a3	0.00329602	0.176168	-1.08497
Camk4	0.00328847	0.176168	1.10669
Med25	0.00328973	0.176168	1.17273
Pnpo	0.00329067	0.176168	1.30188
Gmip	0.0033539	0.177463	-1.33249
1810006O10Rik	0.0033467	0.177463	-1.09048
2210015D19Rik	0.00334028	0.177463	1.07475
Tef	0.0033592	0.177463	1.47148
LOC100046406	0.00341258	0.178812	-1.09804
Rabl4	0.00341416	0.178812	1.13245
Lsg1	0.00341119	0.178812	1.18989
Asf1a	0.00344503	0.179912	-1.10848
Gas7	0.00349636	0.180013	-1.22394
Dynlrb1	0.00349472	0.180013	-1.13229
Cacna1h	0.00348162	0.180013	1.10698
Ndst2	0.00347593	0.180013	1.14174
Hspg2	0.00346813	0.180013	1.3865
1110001N06Rik	0.00351169	0.180293	-1.12892
Ms4a6d	0.00358758	0.180353	-1.40086
scl0002368.1_75	0.00366285	0.180353	-1.24634
E130203B14Rik	0.00369162	0.180353	-1.2458
Mobk1b	0.00363974	0.180353	-1.19654
Mitd1	0.00371002	0.180353	-1.18915
Clec2d	0.00375409	0.180353	-1.18299
Ankrd49	0.00369213	0.180353	-1.16861
Dem1	0.00356008	0.180353	-1.15538
Sdccag1	0.00358614	0.180353	-1.12022
Wdr20a	0.00376023	0.180353	-1.11882
BC025076	0.0036316	0.180353	-1.11735
Sntb2	0.00353743	0.180353	-1.09013
Cysltr1	0.00358253	0.180353	-1.09005
2610002B11Rik	0.00366577	0.180353	-1.07317
Ring1	0.00367728	0.180353	1.07064
Vps37d	0.0036588	0.180353	1.0781
Dlk1	0.00374962	0.180353	1.09508
Usp15	0.00374691	0.180353	1.09676
2310007H09Rik	0.0036245	0.180353	1.10318
0610007C21Rik	0.00367164	0.180353	1.12777
Bat3	0.00355118	0.180353	1.12821
Prmt7	0.00366652	0.180353	1.13936
Wdr68	0.00366689	0.180353	1.14314
Fbxw5	0.00375715	0.180353	1.20146
LOC100046690	0.00374272	0.180353	1.32512
Pira3	0.0037918	0.181083	-1.11806
Elmo1	0.0038025	0.181083	-1.08383
6620401K05Rik	0.00380526	0.181083	1.11404
LOC625360	0.0038504	0.182754	-1.19959
F13a1	0.00388842	0.183176	-1.33589
Ccdc59	0.00388946	0.183176	-1.09828
LOC100042199	0.00388642	0.183176	1.07048
Snx10	0.0039311	0.183877	-1.28537
Dnajc2	0.00395607	0.183877	-1.15577
Rhebl1	0.00396247	0.183877	1.08235
BC004004	0.00396486	0.183877	1.10178
Mtap7d1	0.00394533	0.183877	1.14066
Mtap7d1	0.00394052	0.183877	1.1737
Mast2	0.00398533	0.184357	1.15332
Hist1h2ak	0.00406634	0.184361	-1.30905
Iqgap2	0.00404166	0.184361	-1.27413
Anxa11	0.0040119	0.184361	-1.21453
Ncdn	0.00405992	0.184361	1.06923
Srpr	0.00402673	0.184361	1.16001
Zfp219	0.00401369	0.184361	1.19171
Decr1	0.00401861	0.184361	1.19413
Cacng1	0.00406567	0.184361	1.46483
Pak2	0.00408966	0.1845	-1.14224
2410042D21Rik	0.00408239	0.1845	-1.09329
Ccdc125	0.00421913	0.184853	-1.31425
Ppa1	0.00418467	0.184853	-1.27503
Ints12	0.00420754	0.184853	-1.18378
Gng10	0.004147	0.184853	-1.17568
Tram1	0.00429253	0.184853	-1.17052
D6Wsu163e	0.00428373	0.184853	-1.16426
Gsg2	0.00422065	0.184853	-1.13548
Thoc6	0.00420033	0.184853	-1.12885
Vgll4	0.00418364	0.184853	-1.12371
C030034I22Rik	0.00425688	0.184853	-1.12193
Zfhx1b	0.00428273	0.184853	-1.12116
Rbm6	0.00412382	0.184853	-1.10612
Hmgb2l1	0.00421589	0.184853	-1.05754
Echdc3	0.00412494	0.184853	1.06273
March6	0.00425869	0.184853	1.0723
Ppie	0.00414615	0.184853	1.14363
1110007L15Rik	0.00424826	0.184853	1.16889
Acads	0.00430033	0.184853	1.19543
Haghl	0.00419954	0.184853	1.28328
Fhl1	0.0042715	0.184853	1.37298
Hsd11b1	0.00438793	0.185273	-1.66151
Kif23	0.00435268	0.185273	-1.21122
Mapk1	0.00436062	0.185273	-1.12089
Zwint	0.00437415	0.185273	-1.11907
2610028A01Rik	0.00438703	0.185273	-1.11722
Srd5a1	0.00439141	0.185273	-1.07298
Slc5a6	0.00433229	0.185273	1.13544
Lrrc50	0.00435897	0.185273	1.1492
9330129D05Rik	0.0044146	0.18558	1.08441
LOC100047670	0.00441905	0.18558	1.14195
Als2	0.00444613	0.18586	1.07022
Pitpnm2	0.00444379	0.18586	1.1172
Igsf4a	0.0044719	0.186084	-1.28274
Mrpl2	0.00446314	0.186084	1.23245
Ltbp4	0.00448623	0.186255	1.37344
Tmem59	0.004511	0.186858	-1.21378
E330018D03Rik	0.00453163	0.186863	-1.13036
9530020G05Rik	0.00452988	0.186863	1.07202
Tlr13	0.00499977	0.187627	-1.42186
2600011E07Rik	0.00461567	0.187627	-1.31226
Map3k3	0.00464149	0.187627	-1.27258
Btg1	0.00480919	0.187627	-1.25457
Rap2c	0.00463456	0.187627	-1.21646
Dctn1	0.00489972	0.187627	-1.20025
Ube2f	0.00494309	0.187627	-1.18325
Smarce1	0.00472111	0.187627	-1.16083
Ncf2	0.00469927	0.187627	-1.15697
Rpp30	0.00469291	0.187627	-1.15649
Rad17	0.00481614	0.187627	-1.15065
Diap1	0.00486767	0.187627	-1.14367
Gcc2	0.00484867	0.187627	-1.13983
LOC630936	0.00478406	0.187627	-1.13768
Hnrnph1	0.0049334	0.187627	-1.1323
Eif1b	0.00492289	0.187627	-1.1189
Serbp1	0.00492466	0.187627	-1.11651
E230017J10Rik	0.0048843	0.187627	-1.10437
Aggf1	0.00482298	0.187627	-1.10251
LOC100047009	0.00499102	0.187627	-1.09025
Tmtc4	0.00498124	0.187627	-1.08858
Tle4	0.0049286	0.187627	-1.088
LOC380753	0.00462107	0.187627	-1.08625
Son	0.00468771	0.187627	-1.08625
Vps41	0.00457182	0.187627	-1.08448
4930430E16Rik	0.00477222	0.187627	1.07074
Aifm2	0.00478046	0.187627	1.08465
Kif13a	0.00488277	0.187627	1.10155
LOC225897	0.00497383	0.187627	1.10251
Adrm1	0.00461969	0.187627	1.11844
2600009E05Rik	0.00476038	0.187627	1.1262
BC014795	0.00481026	0.187627	1.12931
BC056474	0.00489512	0.187627	1.1305
Rasip1	0.00493807	0.187627	1.13627
Csnk1g2	0.00465753	0.187627	1.14547
Arfgap2	0.00500311	0.187627	1.1588
Arrdc2	0.00492079	0.187627	1.16211
Btrc	0.00494123	0.187627	1.17314
Gstp1	0.00461054	0.187627	1.18121
2700087H15Rik	0.00489332	0.187627	1.19842
Ggnbp1	0.00464305	0.187627	1.21081
2810405K02Rik	0.00490551	0.187627	1.26287
Mapk12	0.00471279	0.187627	1.33431
Lmcd1	0.00498643	0.187627	1.42137
Dlk1	0.00502248	0.187967	1.15589
Hist1h2ah	0.0051054	0.188136	-1.2875
F730045P10Rik	0.00509659	0.188136	-1.17725
Pias1	0.00510943	0.188136	-1.12528
Tmbim4	0.00510158	0.188136	-1.10518
Eif2b3	0.00508702	0.188136	1.09804
Atp5g2	0.00510959	0.188136	1.18688
5530400B01Rik	0.00509202	0.188136	1.27119
Kcnc1	0.005067	0.188136	1.41557
4930455F23Rik	0.00513103	0.188232	1.12346
Ipo13	0.00513285	0.188232	1.33798
Uba2	0.00515309	0.188595	-1.10286
Mbd4	0.00517646	0.188774	-1.1028
4933401B08Rik	0.00517871	0.188774	-1.07056
Tax1bp3	0.00521429	0.188938	-1.16622
2310047M10Rik	0.00520816	0.188938	1.1321
LOC381140	0.00520036	0.188938	1.31055
Klf6	0.00557708	0.188983	-1.20592
LOC381215	0.00563029	0.188983	-1.18588
Nudt21	0.00534571	0.188983	-1.18035
2010106G01Rik	0.00548967	0.188983	-1.17953
0710001D07Rik	0.00557356	0.188983	-1.17508
Spcs3	0.0054078	0.188983	-1.16332
Pon1	0.00552665	0.188983	-1.15863
Kif11	0.00561638	0.188983	-1.13856
Ermp1	0.00554759	0.188983	-1.13361
Ralbp1	0.00544555	0.188983	-1.13261
Pabpn1	0.00542319	0.188983	-1.13173
Rsrc2	0.00549679	0.188983	-1.13082
Rap2b	0.00537719	0.188983	-1.12754
Mettl2	0.00554537	0.188983	-1.12631
Znrd1	0.00535431	0.188983	-1.12604
Arl4c	0.00534944	0.188983	-1.12565
Fut8	0.00535068	0.188983	-1.12333
Rbm8a	0.00537665	0.188983	-1.11388
F630107L03Rik	0.005267	0.188983	-1.10168
Gimap8	0.00542187	0.188983	-1.09529
2310031L18Rik	0.0055982	0.188983	-1.06936
4930471M23Rik	0.00534086	0.188983	1.07277
Suclg2	0.00541457	0.188983	1.09485
Bag1	0.00537237	0.188983	1.11175
LOC433955	0.00554036	0.188983	1.11389
Vps4a	0.00535427	0.188983	1.11401
Psmd7	0.00558944	0.188983	1.12005
Wdr7	0.00540756	0.188983	1.12869
Rab43	0.00559128	0.188983	1.13873
Usp7	0.00526753	0.188983	1.14155
Tmem118	0.00555249	0.188983	1.14322
Npr2	0.00539056	0.188983	1.15245
Gm1964	0.00546889	0.188983	1.15951
Gtl2	0.00528112	0.188983	1.16965
Mic2l1	0.00562962	0.188983	1.18582
Park7	0.00545759	0.188983	1.21436
Gfi1b	0.00556584	0.188983	1.24075
Trip10	0.00561438	0.188983	1.24568
Nrap	0.0054716	0.188983	1.53486
Ighg	0.00556658	0.188983	3.01822
Gca	0.00566926	0.18976	-1.22971
Strap	0.00567426	0.18976	-1.11831
Hsd11b1	0.00570054	0.19029	-1.62885
Usp28	0.00573325	0.190336	1.12172
Hexdc	0.00573168	0.190336	1.15511
Ecsit	0.00572219	0.190336	1.21506
Chrd	0.00574521	0.190386	1.13653
Hsd11b1	0.00592379	0.190617	-1.64668
Dgkg	0.00577629	0.190617	-1.23334
2410014A08Rik	0.0057984	0.190617	-1.21242
Mapk14	0.00589884	0.190617	-1.20669
2810417H13Rik	0.00583103	0.190617	-1.17811
scl0001546.1_9	0.00592231	0.190617	-1.14972
Hnrnph1	0.00591437	0.190617	-1.14173
Rbmx	0.00592646	0.190617	-1.11668
Heph	0.00576292	0.190617	-1.09935
Suv420h1	0.00580217	0.190617	-1.08615
Ccdc93	0.00595908	0.190617	-1.06606
Otud4	0.00594973	0.190617	1.07185
Rnf208	0.00597181	0.190617	1.07553
Zfp28	0.0058302	0.190617	1.08315
Ubl7	0.00596532	0.190617	1.11477
Odf2	0.00593915	0.190617	1.11873
Poll	0.00591187	0.190617	1.11902
Ap2a2	0.00589171	0.190617	1.12021
2810002N01Rik	0.0058237	0.190617	1.1514
Atf5	0.00590042	0.190617	1.19577
Rsn	0.00589715	0.190617	1.30222
Bclp2	0.00598519	0.190625	-1.32502
Nat2	0.00599297	0.190625	-1.17679
Prkcb	0.00601085	0.19086	-1.39299
LOC100047353	0.0065532	0.191095	-1.40113
Mettl9	0.00649877	0.191095	-1.37186
Hist1h2ah	0.00637759	0.191095	-1.2813
Papola	0.00615856	0.191095	-1.26354
2310008M10Rik	0.00638406	0.191095	-1.25394
Zfpn1a1	0.00621279	0.191095	-1.23262
Iqgap1	0.00647273	0.191095	-1.22568
Arpc1b	0.00627465	0.191095	-1.223
Sri	0.00637738	0.191095	-1.21542
Cyth4	0.00653463	0.191095	-1.21536
Socs2	0.00605154	0.191095	-1.21068
Tpst2	0.00655684	0.191095	-1.20895
Il15	0.00638255	0.191095	-1.1788
Slc30a5	0.00605469	0.191095	-1.17383
Rp23-357i14.1	0.00613873	0.191095	-1.17014
Sc4mol	0.00636648	0.191095	-1.15875
Iqgap2	0.00637309	0.191095	-1.15371
Elovl5	0.00623059	0.191095	-1.15182
Cwf19l1	0.00656347	0.191095	-1.14427
A730021C13Rik	0.00605252	0.191095	-1.13726
Ssr3	0.00625341	0.191095	-1.12763
Eif2a	0.00631232	0.191095	-1.12488
Syne1	0.00642751	0.191095	-1.11046
A830015L23Rik	0.00655346	0.191095	-1.09682
Sumo1	0.00612628	0.191095	-1.09577
Zfyve16	0.00611605	0.191095	-1.085
1110007A13Rik	0.00624495	0.191095	-1.08217
Elmo1	0.00645031	0.191095	-1.07188
LOC100047009	0.00651114	0.191095	-1.06646
Als2cr13	0.0063017	0.191095	-1.0631
Gstcd	0.00633649	0.191095	-1.0485
Suhw2	0.006509	0.191095	1.07469
Phactr1	0.00651796	0.191095	1.08951
2310040C09Rik	0.00612265	0.191095	1.10273
Fam152b	0.00656162	0.191095	1.10394
Efcab6	0.00643122	0.191095	1.10519
Uhrf1bp1	0.00628729	0.191095	1.11433
B3gntl1	0.00621858	0.191095	1.11755
Psmg2	0.00653652	0.191095	1.11807
Prnpip1	0.00643203	0.191095	1.11977
Wdr45	0.00610963	0.191095	1.12149
Prune	0.00646787	0.191095	1.1237
Zbtb22	0.00611353	0.191095	1.12998
Eno2	0.0062701	0.191095	1.14124
5430432N15Rik	0.00646485	0.191095	1.15413
Plekhm2	0.00632389	0.191095	1.1777
Rabgef1	0.00654248	0.191095	1.1884
Pcbp4	0.00632648	0.191095	1.24064
Plekhb1	0.00620179	0.191095	1.27493
Ephx1	0.00608476	0.191095	1.31462
Ankrd1	0.00613814	0.191095	1.45422
Pygm	0.00655786	0.191095	1.65797
B3gnt5	0.00681492	0.192958	-1.28601
LOC100044322	0.00664673	0.192958	-1.15621
Dnajc5	0.00665606	0.192958	-1.14606
Pigf	0.00672686	0.192958	-1.13753
Prkx	0.00680973	0.192958	-1.12726
Lhx1	0.00669814	0.192958	-1.09987
scl0001923.1_57	0.00676735	0.192958	-1.08435
Kif1b	0.00678264	0.192958	1.06102
Ddx24	0.00678997	0.192958	1.08295
Padi2	0.00673342	0.192958	1.1045
Gprasp2	0.00670134	0.192958	1.1088
Rhbdl1	0.00677827	0.192958	1.13853
Bre	0.00681766	0.192958	1.1433
6530401N04Rik	0.00677069	0.192958	1.15122
Cox6b2	0.00669924	0.192958	1.19977
Rnf123	0.00669896	0.192958	1.21975
Abcb6	0.00681801	0.192958	1.22886
Rtn2	0.00675053	0.192958	1.65841
Scp2	0.00690104	0.194282	-1.23063
D530007E13Rik	0.00689424	0.194282	-1.17613
Lhx1	0.00695534	0.194282	-1.17235
Cd1d1	0.00696071	0.194282	-1.1719
Zfp597	0.00690889	0.194282	-1.13957
Uhrf2	0.0069583	0.194282	-1.11347
Pmpca	0.00688223	0.194282	1.05975
Ndrg2	0.00692974	0.194282	1.36551
Alpk3	0.00695378	0.194282	1.4522
Crip3	0.00699179	0.194668	1.09428
Mast2	0.00699591	0.194668	1.11472
Por	0.00705304	0.19566	1.11607
Camk2b	0.00705246	0.19566	1.44152
BC016423	0.00708185	0.196107	-1.07811
Bcl6b	0.00709067	0.196107	1.1311
Il8rb	0.0072348	0.196707	-1.67539
LOC236604	0.00772726	0.196707	-1.26981
Dock11	0.00723941	0.196707	-1.25968
Mtpn	0.0074588	0.196707	-1.2418
Nqo2	0.00752863	0.196707	-1.22915
6330500D04Rik	0.00774016	0.196707	-1.2242
Npm1	0.00738379	0.196707	-1.22398
BC017643	0.00751119	0.196707	-1.2234
Csf2rb	0.00759954	0.196707	-1.21743
Ifitm3	0.00761502	0.196707	-1.19668
Cct4	0.00738185	0.196707	-1.17107
Nol8	0.00727824	0.196707	-1.15831
C630028N24Rik	0.00757461	0.196707	-1.14423
Atp8b4	0.00769708	0.196707	-1.14374
Runx1	0.00775901	0.196707	-1.14228
B3galt6	0.00767109	0.196707	-1.12108
Eif4e3	0.00774508	0.196707	-1.12089
LOC677205	0.00771633	0.196707	-1.11216
Dhcr24	0.00757017	0.196707	-1.09922
Atp6v0a2	0.0075842	0.196707	-1.09487
D330001F19Rik	0.00740377	0.196707	-1.08467
Rlf	0.00773313	0.196707	-1.08432
Dock10	0.00740344	0.196707	-1.08088
Cux1	0.00773897	0.196707	-1.07237
Calml3	0.00713617	0.196707	-1.06085
A430078G23Rik	0.0074118	0.196707	-1.05913
Phc1	0.00736013	0.196707	1.07995
Uhrf1bp1	0.00735698	0.196707	1.08309
Abcb1b	0.00753779	0.196707	1.08868
Uxt	0.00747328	0.196707	1.10043
2500003M10Rik	0.00720959	0.196707	1.10445
Gnal1	0.00714777	0.196707	1.10541
Mrps27	0.00731845	0.196707	1.10674
Rhbdl7	0.00740733	0.196707	1.10907
Ext2	0.00740299	0.196707	1.11529
Rpa2	0.00775992	0.196707	1.11679
Uso1	0.00758284	0.196707	1.11914
0610011F06Rik	0.00774901	0.196707	1.12206
Ilvbl	0.00719353	0.196707	1.1243
1110006G14Rik	0.00742181	0.196707	1.12594
Dst	0.00720721	0.196707	1.13998
1110029L17Rik	0.00755585	0.196707	1.15236
Tsc2	0.00745704	0.196707	1.15422
AW228700	0.0076779	0.196707	1.16002
LOC100047762	0.00753884	0.196707	1.16103
Edc4	0.0074442	0.196707	1.16822
Arl2	0.00731728	0.196707	1.17661
5031436O03Rik	0.00771126	0.196707	1.17973
Acaa2	0.00746248	0.196707	1.18652
Ube3b	0.00742338	0.196707	1.20712
Npepl1	0.00754111	0.196707	1.20813
St3gal3	0.00759743	0.196707	1.22222
Nfe2l1	0.00747843	0.196707	1.22231
Map1lc3a	0.00742692	0.196707	1.24084
Gstm2	0.00732405	0.196707	1.24188
Hspa1l	0.00773911	0.196707	1.25143
Rasd2	0.00731538	0.196707	1.29608
Asb12	0.00720217	0.196707	1.30427
Jsrp1	0.00761296	0.196707	1.41418
Mylk2	0.00755511	0.196707	1.72613
Sap30	0.00779672	0.197365	-1.19147
Gstp1	0.00783731	0.198118	1.14105
Cd19	0.00785035	0.198172	-1.3205
Tnfrsf1a	0.00788387	0.198469	-1.23648
4833418A01Rik	0.00787855	0.198469	-1.08171
Arpc1b	0.0080042	0.198581	-1.33539
Chic2	0.00802544	0.198581	-1.18816
Mrps33	0.00808168	0.198581	-1.17225
Dcp1b	0.00807843	0.198581	-1.14948
Rps27l	0.0079072	0.198581	-1.14915
Reck	0.0080381	0.198581	-1.13737
Tex10	0.0080717	0.198581	-1.11724
Adam17	0.00795189	0.198581	-1.11714
Nfe2l2	0.00796579	0.198581	-1.11372
Ythdf2	0.00809534	0.198581	-1.10805
Sfxn2	0.00801462	0.198581	-1.07201
Lrrc36	0.00808912	0.198581	1.06842
1700007P14Rik	0.00799197	0.198581	1.06864
Lama5	0.0080802	0.198581	1.11399
Yipf3	0.00798284	0.198581	1.12399
Pcyt2	0.00807666	0.198581	1.1423
Ccbl1	0.00795111	0.198581	1.16078
Sdhc	0.00794707	0.198581	1.2243
Mfn1	0.00806507	0.198581	1.30245
P2ry14	0.00817793	0.199353	-1.28834
Hprt1	0.00824224	0.199353	-1.16116
Parp4	0.0082361	0.199353	-1.15892
Klhl9	0.00820004	0.199353	-1.1041
Pik3r1	0.00815952	0.199353	-1.08999
Pacrg	0.00825346	0.199353	1.07372
Dvl1	0.00825144	0.199353	1.19899
Jun	0.00825808	0.199353	1.21027
Chrna10	0.00825306	0.199353	1.24092
Smox	0.00819243	0.199353	1.27933
Uaca	0.00825587	0.199353	1.39019
Eef1a2	0.00813846	0.199353	1.64443
Tmem50b	0.00833535	0.199578	-1.31398
Tnfrsf1a	0.00841672	0.199578	-1.24159
Dleu2	0.00841189	0.199578	-1.23313
4930445K14Rik	0.0083631	0.199578	-1.11336
Agpat9	0.00842668	0.199578	-1.11246
Nubp1	0.00838189	0.199578	-1.11125
Ash1l	0.00837913	0.199578	-1.10847
Bcl2l12	0.00835274	0.199578	1.08107
scl0002507.1_236	0.00840453	0.199578	1.12813
4933428G20Rik	0.00837954	0.199578	1.13669
1500032D16Rik	0.00841743	0.199578	1.17354
Fbln1	0.00843162	0.199578	1.17841
2010313D22Rik	0.00842853	0.199578	1.19829
Lamb2	0.00842421	0.199578	1.26914
Trim54	0.00832726	0.199578	1.53378
Rbms1	0.00845515	0.199875	-1.2427
6330562C20Rik	0.00850566	0.200549	1.08052
Ryr1	0.0084998	0.200549	1.48121
Ezh2	0.00883966	0.200553	-1.32842
C030002B11Rik	0.00886591	0.200553	-1.28554
Glrx1	0.00904705	0.200553	-1.27376
Plekha2	0.00900197	0.200553	-1.25679
A630001G21Rik	0.00859693	0.200553	-1.22789
Thbs1	0.00882923	0.200553	-1.22303
LOC100046393	0.0090422	0.200553	-1.17302
Casp8	0.00898704	0.200553	-1.15862
Tbc1d20	0.00903486	0.200553	-1.15414
Tmem188	0.00898918	0.200553	-1.14482
Wdr1	0.00854674	0.200553	-1.14221
C1qbp	0.00887436	0.200553	-1.13588
Lsm3	0.00906701	0.200553	-1.13437
Pias3	0.00889028	0.200553	-1.13377
Galnt2	0.00901969	0.200553	-1.10253
Taf1d	0.00883765	0.200553	-1.09736
Pbx1	0.00892029	0.200553	-1.09411
Snn	0.0086667	0.200553	-1.07188
Arhgef6	0.00888125	0.200553	-1.07128
9430077D24Rik	0.00896004	0.200553	-1.05651
Grtp1	0.0087201	0.200553	1.05741
Hpn	0.00892589	0.200553	1.06604
Med22	0.00867341	0.200553	1.06947
LOC234582	0.00880688	0.200553	1.06981
Acad10	0.0087068	0.200553	1.07007
Slc1a1	0.0088391	0.200553	1.07236
Ap3s2	0.00892544	0.200553	1.0765
Srp68	0.00862778	0.200553	1.08609
2410018G20Rik	0.00891023	0.200553	1.09449
LOC100048123	0.0088712	0.200553	1.10642
Zdhhc1	0.00882016	0.200553	1.10671
Tmem147	0.00895475	0.200553	1.11797
1110005F07Rik	0.00886808	0.200553	1.11998
Oplah	0.00902701	0.200553	1.12462
Inpp5k	0.00863787	0.200553	1.1364
Rnf8	0.00902515	0.200553	1.14154
AI316807	0.00903792	0.200553	1.14517
Nutf2	0.00877795	0.200553	1.14813
Zfp579	0.00885584	0.200553	1.15496
Cacng6	0.00871323	0.200553	1.15642
Capn5	0.00854898	0.200553	1.17471
Aplp2	0.00906113	0.200553	1.17534
Ndufv1	0.00904934	0.200553	1.19973
Entpd4	0.00897336	0.200553	1.20323
Snhg11	0.0089183	0.200553	1.21462
Ogdh	0.00898021	0.200553	1.25826
Adssl1	0.00900346	0.200553	1.35156
Slc2a4	0.00899663	0.200553	1.35593
Pfkm	0.00888361	0.200553	1.58595
Angptl7	0.00903304	0.200553	1.6144
Mylk2	0.00869972	0.200553	1.74266
Evi2a	0.00909442	0.20058	-1.32223
Numb	0.00910125	0.20058	-1.18106
4933401P20Rik	0.00908342	0.20058	-1.06689
Cd44	0.00912832	0.200614	-1.19696
Noc3l	0.00914684	0.200614	-1.10293
Btbd6	0.00914444	0.200614	1.11603
Dusp23	0.00913971	0.200614	1.16595
Cmkbr2	0.00919934	0.201452	-1.17739
Ptplad2	0.0092182	0.201452	-1.12956
0610031G08Rik	0.00920889	0.201452	1.27616
Capzb	0.00923169	0.201505	1.26
LOC100045005	0.00926888	0.202075	1.27946
Entpd5	0.00928179	0.202115	-1.11897
Dgcr6	0.00934184	0.202455	1.09344
Smarcc2	0.0093399	0.202455	1.10136
D8Ertd738e	0.00932689	0.202455	1.13434
Zfp3	0.00932901	0.202455	1.20753
Kdelc1	0.00936324	0.202495	-1.09697
Zfp496	0.00937572	0.202495	1.09214
Smox	0.00937704	0.202495	1.24189
LOC386534	0.00940038	0.202759	-1.13179
St6gal1	0.00943658	0.202795	-1.1846
Rps15a	0.00945238	0.202795	1.09109
Spg20	0.00945072	0.202795	1.0952
LOC100045300	0.00942824	0.202795	1.22264
Smyd2	0.0094577	0.202795	1.33368
EG627299	0.00947218	0.202814	-1.12611
LOC100047214	0.00948083	0.202814	1.28257
Rufy4	0.00949364	0.20285	-1.09135
Hps3	0.00954016	0.203051	-1.18995
Plau	0.00952534	0.203051	-1.07488
Sepsecs	0.00954759	0.203051	-1.06486
Ubap2l	0.00952222	0.203051	1.09911
Oprs1	0.00958101	0.203287	-1.12755
Gmppa	0.00957364	0.203287	1.11371
Clec4a1	0.0096222	0.20345	-1.2588
Rbm10	0.00962204	0.20345	-1.1433
Hspb8	0.00961324	0.20345	1.45888
Hras1	0.00963435	0.203471	1.13451
LOC674707	0.00968465	0.203545	-1.20748
LOC433464	0.00967333	0.203545	-1.1934
Rsrc1	0.00965826	0.203545	-1.09408
4833436C18Rik	0.00969368	0.203545	1.06233
Ddrgk1	0.00966458	0.203545	1.10862
Ss18	0.00971432	0.203744	-1.15433
Phf6	0.00974352	0.204121	-1.11987
Fibp	0.00976124	0.204258	1.09511
Rassf4	0.0097941	0.204278	-1.17023
Senp1	0.00980114	0.204278	-1.14711
LOC629763	0.00980705	0.204278	1.0648
Dnajb5	0.00978223	0.204278	1.08987
Nudt5	0.00982705	0.204461	-1.16716
Ncam1	0.00987364	0.204477	1.06325
LOC100043189	0.00989246	0.204477	1.06685
9930104L06Rik	0.00989511	0.204477	1.07423
Cry2	0.00985208	0.204477	1.12777
Tceal5	0.00986238	0.204477	1.30802
4833419K08Rik	0.00983916	0.204477	1.45971
Ppid	0.0100422	0.205123	-1.1911
LOC333744	0.0100133	0.205123	-1.141
Rfwd2	0.0100493	0.205123	-1.10274
Crls1	0.0100639	0.205123	-1.08524
6430526N21Rik	0.0100299	0.205123	1.08122
1190028F09	0.00996218	0.205123	1.08771
Pdxdc1	0.010007	0.205123	1.1138
BC057079	0.00996434	0.205123	1.12741
Ccdc21	0.0100068	0.205123	1.13129
Rab11fip3	0.0100577	0.205123	1.18399
Cdkn1c	0.0100727	0.205123	1.21309
Nenf	0.00997389	0.205123	1.21953
Ankrd23	0.00996987	0.205123	1.6972
Epn2	0.0101011	0.205242	1.17124
Tcap	0.0100903	0.205242	1.65653
Gtl7	0.0101382	0.205539	-1.07238
1110012N22Rik	0.0101319	0.205539	1.49425
Gng10	0.0102209	0.206006	-1.25762
Scp2	0.0102068	0.206006	-1.20244
Cenpi	0.0102291	0.206006	-1.12239
Atm	0.0102163	0.206006	-1.09014
2810422O20Rik	0.0102158	0.206006	-1.07924
Spnb1	0.0102213	0.206006	1.37871
Pdia3	0.0103806	0.206791	-1.25335
Sfrs10	0.0103744	0.206791	-1.21545
LOC100045864	0.010369	0.206791	-1.20934
Palm	0.0103554	0.206791	-1.18616
C230091E03Rik	0.01028	0.206791	-1.14165
1110001N06Rik	0.0103815	0.206791	-1.11841
Trappc1	0.0103328	0.206791	-1.07453
A030007L17Rik	0.0103466	0.206791	-1.07148
Fastk	0.0102937	0.206791	1.1014
Slc44a1	0.0103416	0.206791	1.18454
Itga2	0.0104184	0.207299	-1.14163
Rxrb	0.0104523	0.207747	1.16272
Agfg1	0.0105525	0.209142	-1.14725
Rnf125	0.0105458	0.209142	-1.08534
Trap1	0.0105569	0.209142	1.12265
Stk10	0.0105812	0.209394	-1.07439
Sox4	0.0106182	0.20967	-1.26236
Stard3	0.0106102	0.20967	-1.17671
Sgk3	0.0106307	0.20967	-1.14033
Reep3	0.0106411	0.20967	-1.13023
Rsad1	0.0106623	0.209861	1.11401
Cdc42ep1	0.0107112	0.210143	1.08895
Atg2a	0.0106921	0.210143	1.15248
Epn2	0.0107031	0.210143	1.16914
Tmem50b	0.0107947	0.210553	-1.26537
Itpripl2	0.0107825	0.210553	-1.17439
E430005I09Rik	0.0107994	0.210553	-1.14499
Adck5	0.010776	0.210553	1.09042
1500041J02Rik	0.0108014	0.210553	1.1171
Csnk1d	0.0107879	0.210553	1.13953
Tnnt3	0.0108143	0.210578	1.41186
Epb4.1l4a	0.0108909	0.211813	1.06994
Gnal1	0.010901	0.211813	1.11818
Ric3	0.0109227	0.212009	1.10113
Tmem33	0.0110716	0.212436	-1.22061
Bdh2	0.0110318	0.212436	-1.11939
Dak	0.0110591	0.212436	-1.11477
Atf7	0.0110742	0.212436	-1.10572
Yme1l1	0.0110962	0.212436	-1.07065
Mbtps1	0.0110188	0.212436	1.0953
Rab15	0.0109933	0.212436	1.0981
Ncaph2	0.0110948	0.212436	1.10051
Rusc1	0.0110435	0.212436	1.10943
Tuba8	0.0109663	0.212436	1.22941
9530064J02	0.0110915	0.212436	1.33632
Tcap	0.0110258	0.212436	1.4968
Mybpc2	0.0110387	0.212436	1.59915
Chd3	0.0111646	0.213379	1.09311
Afg3l2	0.0111689	0.213379	1.11874
Zfp809	0.0112123	0.213862	-1.10297
Ppp2r5c	0.0112252	0.213862	-1.07299
Zfp710	0.0112293	0.213862	-1.06791
Cytip	0.0114507	0.214674	-1.44854
Fyb	0.0118324	0.214674	-1.31424
Ctsc	0.0114359	0.214674	-1.26475
Cldn10	0.011798	0.214674	-1.2628
LOC100039742	0.011709	0.214674	-1.25994
Iqgap1	0.0119312	0.214674	-1.20941
Tnfrsf1a	0.012016	0.214674	-1.20857
Sfrs7	0.0117986	0.214674	-1.17601
Lrrk2	0.0115242	0.214674	-1.16544
Pfdn4	0.0119874	0.214674	-1.16437
Slc30a5	0.0116613	0.214674	-1.1578
Abcc4	0.0118153	0.214674	-1.1576
Mtus1	0.0120017	0.214674	-1.15606
Lasp1	0.0113725	0.214674	-1.13346
Rad23b	0.0117477	0.214674	-1.12539
LOC677213	0.0118902	0.214674	-1.1147
Cep78	0.0119184	0.214674	-1.11457
Topors	0.0119612	0.214674	-1.11267
Ncor1	0.0120263	0.214674	-1.11043
Gramd1b	0.0117236	0.214674	-1.10015
Smc1a	0.0119223	0.214674	-1.10012
Nup54	0.011595	0.214674	-1.09388
D130004H04Rik	0.0118161	0.214674	-1.08708
Baz2b	0.0119066	0.214674	-1.08676
Syne1	0.011534	0.214674	-1.08583
Dhcr24	0.011964	0.214674	-1.07982
Snrk	0.011524	0.214674	-1.0763
Oxt	0.0116282	0.214674	1.06116
Aktip	0.0115918	0.214674	1.07057
Ubox5	0.0117932	0.214674	1.07178
Fbxw4	0.0119963	0.214674	1.0755
Ints5	0.0120254	0.214674	1.08061
Alg1	0.0113123	0.214674	1.08525
Myh8	0.0117477	0.214674	1.09794
Prkag1	0.0120143	0.214674	1.09929
2310066E14Rik	0.0119451	0.214674	1.10849
Cox4i1	0.0117908	0.214674	1.1091
LOC386486	0.0119211	0.214674	1.10991
Specc1l	0.0116101	0.214674	1.11198
LOC100045019	0.0117646	0.214674	1.11202
St8sia5	0.0113411	0.214674	1.11987
Slc38a3	0.0118897	0.214674	1.12426
Gpatch2	0.0119618	0.214674	1.1354
Pik3ip1	0.012044	0.214674	1.13559
1110007L15Rik	0.0116184	0.214674	1.13764
Rusc2	0.0118474	0.214674	1.14884
Tef	0.0120207	0.214674	1.1538
Slc44a2	0.0117634	0.214674	1.15751
1700052O22Rik	0.011365	0.214674	1.17777
Usp19	0.0120421	0.214674	1.1778
Spsb3	0.0120374	0.214674	1.17806
Tmem143	0.0114156	0.214674	1.18002
LOC100046211	0.0116868	0.214674	1.1959
Slc25a28	0.0115169	0.214674	1.19986
Pla2g12a	0.0114063	0.214674	1.21234
Ndufa11	0.0116723	0.214674	1.21601
Gstm2	0.0116934	0.214674	1.24646
Mbp	0.0119077	0.214674	1.24955
Hspb2	0.0117988	0.214674	1.25884
Timp3	0.0120493	0.214674	1.26171
Hspg2	0.0118892	0.214674	1.31274
Lmod3	0.0115549	0.214674	1.31626
Mylk2	0.0116249	0.214674	1.35434
Cpt1b	0.0114526	0.214674	1.37959
Cnksr1	0.011826	0.214674	1.41188
Gh	0.0116854	0.214674	2.03491
Lbr	0.0120623	0.214694	-1.09549
Mobkl2a	0.0120753	0.214717	-1.30034
6330500D04Rik	0.0121308	0.215283	-1.35791
Prr11	0.0121225	0.215283	-1.07018
Serinc1	0.0122161	0.215747	-1.15153
Fbxl10	0.0122121	0.215747	-1.08502
Ccs	0.0122009	0.215747	1.09046
Tmem70	0.0122	0.215747	1.10551
Slc41a3	0.012215	0.215747	1.18899
Scp2	0.0122405	0.215968	-1.14242
Btla	0.0122631	0.216158	-1.22625
LOC634731	0.0122899	0.216281	-1.16774
Csf3r	0.0123035	0.216281	-1.15923
5830415F09Rik	0.0123057	0.216281	1.19285
D6Wsu163e	0.0123179	0.216286	-1.12779
Nck1	0.0123609	0.216487	-1.16331
LOC624083	0.0123768	0.216487	-1.13444
Gucy1a3	0.0123757	0.216487	-1.12352
Slc11a2	0.0123758	0.216487	1.15755
Tarsl2	0.0124285	0.217183	1.14019
Mmp13	0.012479	0.217606	-1.31083
LOC214403	0.0125612	0.217606	-1.25809
Uchl5	0.0125034	0.217606	-1.20466
1810015A11Rik	0.0126079	0.217606	-1.16439
LOC100046578	0.0125549	0.217606	-1.12744
Ppp1r11	0.0125974	0.217606	-1.12284
Mpp6	0.0125866	0.217606	-1.11184
Tbcb	0.0125919	0.217606	-1.103
Git2	0.0125078	0.217606	-1.09899
Klhl9	0.0125588	0.217606	-1.09769
Ptpn12	0.0125301	0.217606	-1.05791
Spr	0.0125446	0.217606	1.12936
Myh10	0.0124945	0.217606	1.13682
A230005G17Rik	0.0126256	0.217705	1.42368
Il1rn	0.0126503	0.217718	-1.23904
Cacna1s	0.0126496	0.217718	1.47912
AW555464	0.0127338	0.218742	1.1485
Fcho1	0.01273	0.218742	1.18418
Triap1	0.0127509	0.21879	-1.12978
C030011O14Rik	0.0127728	0.21879	-1.09895
Alg11	0.0127637	0.21879	-1.05581
Tprkb	0.0127846	0.21879	1.08781
Fcgr2b	0.0132151	0.218837	-1.33038
6430548M08Rik	0.0129244	0.218837	-1.30304
Prkcb	0.0132977	0.218837	-1.25053
Cldn15	0.012982	0.218837	-1.24042
Gabarap	0.0130117	0.218837	-1.22276
Lsm8	0.0132405	0.218837	-1.21522
Tpst2	0.0134468	0.218837	-1.20591
3930401E15Rik	0.013193	0.218837	-1.1917
Cd93	0.0133986	0.218837	-1.18664
Ccdc126	0.0131633	0.218837	-1.18038
Spcs1	0.0131162	0.218837	-1.16522
Wbscr22	0.0134708	0.218837	-1.16074
Galnt9	0.013175	0.218837	-1.15198
Cited2	0.0129521	0.218837	-1.14579
2810407C02Rik	0.0132985	0.218837	-1.12981
Sp100	0.0131552	0.218837	-1.12398
Snx2	0.0131824	0.218837	-1.12393
Rab35	0.0130154	0.218837	-1.11934
Gtf2h2	0.0134574	0.218837	-1.10575
LOC380906	0.0130974	0.218837	-1.10288
Ncf2	0.0132946	0.218837	-1.08821
Zmynd11	0.0134305	0.218837	-1.07975
2610103J23Rik	0.0133189	0.218837	-1.07859
Slc9a9	0.012951	0.218837	-1.07392
Il1rap	0.0129083	0.218837	-1.0716
LOC100046372	0.013258	0.218837	-1.0695
E530003F24Rik	0.0129543	0.218837	-1.05171
Cd2bp2	0.013432	0.218837	1.07533
AI317395	0.0130301	0.218837	1.07643
Stx17	0.0129568	0.218837	1.08685
Vps41	0.0130681	0.218837	1.08991
Dctn2	0.0129287	0.218837	1.0901
Evi5l	0.0133774	0.218837	1.09112
2310015D24Rik	0.0129286	0.218837	1.0986
Zfp560	0.0132092	0.218837	1.11066
Hbs1l	0.0131363	0.218837	1.11315
Nes	0.012963	0.218837	1.11937
Extl3	0.0129255	0.218837	1.1237
1700029G01Rik	0.0134196	0.218837	1.12789
Il17rc	0.0134349	0.218837	1.14105
Ctsf	0.0130995	0.218837	1.15381
Zbtb17	0.012829	0.218837	1.1555
Abhd14b	0.0131826	0.218837	1.17658
Creld1	0.0133714	0.218837	1.17721
LOC100045542	0.0131921	0.218837	1.17802
Rasgrp4	0.0133921	0.218837	1.18322
Sh3tc2	0.0129083	0.218837	1.18719
Ehbp1l1	0.0132745	0.218837	1.21556
Acvr2b	0.01305	0.218837	1.22671
Gstm2	0.0129613	0.218837	1.25696
Amhr2	0.0131866	0.218837	1.25814
Mfn1	0.0132995	0.218837	1.25879
Gdi1	0.0133798	0.218837	1.28837
Aco2	0.0133813	0.218837	1.30229
Fbp2	0.0134717	0.218837	1.43084
Pdlim3	0.0131855	0.218837	1.58632
Nrap	0.0131393	0.218837	1.63262
1110059G02Rik	0.0135117	0.219097	-1.10281
Mical3	0.0135077	0.219097	1.09977
Neu2	0.0135823	0.220046	1.23756
Gstt1	0.0136356	0.220576	1.15888
Popdc2	0.0136392	0.220576	1.24474
Sec13	0.0137291	0.221636	-1.11118
Ash2l	0.0137267	0.221636	-1.04918
Cd180	0.0137665	0.221847	-1.22089
Dnajb6	0.0137567	0.221847	1.18493
Ccdc41	0.0138135	0.222015	-1.09276
Tubb2b	0.0137908	0.222015	1.17167
Snta1	0.0138133	0.222015	1.35314
EG408196	0.0138502	0.222227	-1.09619
Aoc2	0.0138511	0.222227	1.11764
Rnf141	0.0138985	0.222701	-1.14635
Mfsd3	0.0139149	0.222701	1.06749
Myh8	0.0139173	0.222701	1.21783
Zdhhc13	0.0139924	0.222925	-1.1603
scl0001946.1_187	0.0139666	0.222925	-1.06424
A530026H04Rik	0.0139835	0.222925	1.05653
BC021614	0.0139629	0.222925	1.12304
Kcna6	0.0139683	0.222925	1.20916
Gdpd3	0.0140061	0.222948	1.54575
Supt5h	0.0140397	0.223288	1.10237
LOC384206	0.014096	0.223598	-1.28258
Exoc8	0.0140937	0.223598	-1.11763
Mett11d1	0.014076	0.223598	1.12803
Cecr5	0.0141108	0.223638	1.13807
Sla	0.0141564	0.224165	-1.16664
Meis1	0.0141741	0.224251	-1.14678
Vgll2	0.0141967	0.224369	1.10898
Usp13	0.0142062	0.224369	1.24895
Actb	0.0147692	0.224956	-1.43874
Ccnd2	0.0143732	0.224956	-1.33437
Glrx	0.0148352	0.224956	-1.32132
Ankrd22	0.0144319	0.224956	-1.27793
BC028528	0.0150108	0.224956	-1.24435
Srd5a3	0.0147233	0.224956	-1.23128
Gja1	0.0149412	0.224956	-1.23068
Lamp2	0.0144809	0.224956	-1.22292
Camp	0.0151379	0.224956	-1.20723
Clns1a	0.015123	0.224956	-1.18432
Gnai2	0.0151102	0.224956	-1.17477
Zfp644	0.0151233	0.224956	-1.17254
1110032A13Rik	0.0145869	0.224956	-1.16447
Ptprd	0.0149646	0.224956	-1.16266
Pcbd2	0.014627	0.224956	-1.15129
Mapre1	0.0148099	0.224956	-1.14402
Rpl31	0.0142959	0.224956	-1.14362
Arl4c	0.0143271	0.224956	-1.14209
H47	0.0148262	0.224956	-1.1394
Lsm14a	0.0150309	0.224956	-1.1352
LOC100045280	0.0151354	0.224956	-1.13169
Snx14	0.0144237	0.224956	-1.12596
Vps35	0.0147046	0.224956	-1.12495
LOC100048076	0.0149968	0.224956	-1.11838
Bcap29	0.0147748	0.224956	-1.11832
Trspap1	0.0144333	0.224956	-1.11678
Sec61b	0.014987	0.224956	-1.11664
C80913	0.0147353	0.224956	-1.11098
Ireb2	0.0151555	0.224956	-1.1067
Nucks1	0.0149647	0.224956	-1.10543
1110003P22Rik	0.0147075	0.224956	-1.10215
Arhgap6	0.014849	0.224956	-1.10088
Exosc10	0.0151099	0.224956	-1.0991
Dkk1	0.0148907	0.224956	-1.09553
Ccr6	0.0149145	0.224956	-1.09486
Chuk	0.0151427	0.224956	-1.08735
Tpmt	0.0149173	0.224956	-1.08341
Metap2	0.0142736	0.224956	-1.07801
3010015K02Rik	0.0145067	0.224956	-1.07743
C920011N12Rik	0.0151394	0.224956	-1.07083
Traf3ip2	0.0147354	0.224956	-1.06938
Trub1	0.0149558	0.224956	-1.06657
Stra13	0.0151093	0.224956	1.05255
Slc4a3	0.0146636	0.224956	1.06436
Mapkap1	0.0149434	0.224956	1.06908
Angptl6	0.0144221	0.224956	1.08224
Safb	0.0142728	0.224956	1.08274
LOC100044566	0.014797	0.224956	1.08902
Klc4	0.0145425	0.224956	1.09303
Vars2	0.015169	0.224956	1.09584
Il6st	0.0143995	0.224956	1.09652
C230080E09Rik	0.0149069	0.224956	1.09668
E030030K01Rik	0.0146057	0.224956	1.09966
Trfr2	0.0147297	0.224956	1.09994
Mapk9	0.0144253	0.224956	1.10317
Sil1	0.0145679	0.224956	1.10551
Rfc2	0.0151009	0.224956	1.11163
Polr3b	0.0151511	0.224956	1.11432
Mgll	0.01442	0.224956	1.12067
Arfgap2	0.0151598	0.224956	1.12104
Acaa2	0.0150989	0.224956	1.12379
Txn2	0.0145573	0.224956	1.1258
Klhdc10	0.0147837	0.224956	1.13084
Tk1	0.0146557	0.224956	1.13702
Prdx2	0.014745	0.224956	1.13891
Psmd8	0.0146191	0.224956	1.1415
Pkhd1l1	0.0143569	0.224956	1.14826
Ppm1b	0.0143431	0.224956	1.17121
Adcy2	0.0145472	0.224956	1.17363
Plec1	0.0148743	0.224956	1.20306
Bag3	0.0145288	0.224956	1.21835
2310007A19Rik	0.0144133	0.224956	1.24295
Rilp	0.0151463	0.224956	1.26378
Aldoa	0.0151655	0.224956	1.3585
MGC41689	0.0150656	0.224956	1.3623
Pilrb1	0.015187	0.225005	-1.43988
Sft2d3	0.015197	0.225005	-1.09413
Sepm	0.0152606	0.225665	1.08612
2210419D22Rik	0.0152664	0.225665	1.18393
Agap1	0.015295	0.225904	-1.11166
Tmsb10	0.0153705	0.226469	-1.25463
Irx5	0.0153573	0.226469	-1.14774
Ndufc1	0.0153674	0.226469	1.2266
Rapgef6	0.0154025	0.226558	-1.10255
Trappc10	0.0154262	0.226558	1.11953
Hyi	0.0153984	0.226558	1.13196
5730593F17Rik	0.0154149	0.226558	1.16868
Mospd3	0.0154397	0.226573	-1.12726
Asprv1	0.0156184	0.226681	-1.47841
Tns3	0.0156375	0.226681	-1.14708
Golim4	0.015646	0.226681	-1.14544
Ccdc99	0.0156457	0.226681	-1.13696
Ankrd12	0.0156138	0.226681	-1.11423
Srpx	0.0154699	0.226681	-1.10544
LOC100038908	0.0155591	0.226681	-1.1039
2510039O18Rik	0.0154778	0.226681	-1.10223
Snx27	0.0155033	0.226681	-1.09301
LOC432554	0.0155667	0.226681	-1.09139
Rpap1	0.0156205	0.226681	1.07261
Fcgrt	0.0155949	0.226681	1.12039
Shisa4	0.0156278	0.226681	1.14519
Bckdk	0.0155492	0.226681	1.15065
Vars	0.0155825	0.226681	1.19495
Trpt1	0.0155927	0.226681	1.2244
Sec61a2	0.0156611	0.226719	1.16863
Tgfbr2	0.015691	0.226722	-1.14142
Dgka	0.0157412	0.226722	-1.13847
Srp9	0.0157482	0.226722	-1.13529
Tnfrsf21	0.0157515	0.226722	-1.08755
9030625A04Rik	0.0157982	0.226722	-1.06761
A430083F12Rik	0.0157928	0.226722	-1.06713
Lonp1	0.0157542	0.226722	1.09079
Dido1	0.0157795	0.226722	1.09657
Pick1	0.015772	0.226722	1.12887
Zfp523	0.015702	0.226722	1.13709
Hspb6	0.0157428	0.226722	1.42424
Znrd1	0.0158197	0.226853	-1.15152
Ap2b1	0.0158557	0.227012	-1.07339
Nek9	0.015851	0.227012	1.07291
LOC100041567	0.0158936	0.227095	-1.15308
0610006I08Rik	0.0158748	0.227095	1.11263
Serpinb6a	0.0158989	0.227095	1.22323
Ppbp	0.0159378	0.227295	-1.61959
LOC100046343	0.0159338	0.227295	-1.12325
Gart	0.015959	0.227419	1.08294
Cmya5	0.0159921	0.227712	1.57469
2010007H12Rik	0.0160699	0.227992	-1.10606
Agpat9	0.0160429	0.227992	-1.05369
Kctd6	0.0160788	0.227992	1.06727
Mrps18b	0.0160679	0.227992	1.10253
Grasp	0.0160955	0.227992	1.20489
Smtn	0.0160968	0.227992	1.21004
Cryab	0.0160993	0.227992	1.44948
Sorl1	0.0164896	0.228232	-1.40297
Mgp	0.0165795	0.228232	-1.22209
Rsrc2	0.0163299	0.228232	-1.17548
Hnrpa0	0.0162274	0.228232	-1.16521
Stag2	0.016557	0.228232	-1.16392
Chd4	0.0164802	0.228232	-1.15984
Rpl31	0.0165113	0.228232	-1.15967
scl000209.1_5	0.0163244	0.228232	-1.13744
Bmp8a	0.0161951	0.228232	-1.13131
Ebna1bp2	0.0165051	0.228232	-1.13031
Id2	0.0164458	0.228232	-1.12255
Spata13	0.0163225	0.228232	-1.11368
Psmd10	0.0165065	0.228232	-1.08681
Gabpb1	0.0165939	0.228232	-1.07654
Hmg20a	0.0162237	0.228232	-1.07331
Mfsd11	0.0162647	0.228232	-1.06958
Tdrd3	0.0165655	0.228232	-1.0599
Fgfr2	0.0161578	0.228232	-1.05512
Fance	0.0161897	0.228232	1.06499
2810410C14Rik	0.0164511	0.228232	1.07149
3300002P13Rik	0.0162568	0.228232	1.07742
Itpkc	0.0163889	0.228232	1.08377
2500002G23Rik	0.0163109	0.228232	1.09449
Thap3	0.0165182	0.228232	1.09654
Btbd6	0.0163043	0.228232	1.10161
Anapc4	0.0165101	0.228232	1.11224
2010005J08Rik	0.0164426	0.228232	1.11354
Nphp1	0.0163026	0.228232	1.14166
Pabpc4	0.0162534	0.228232	1.17839
Smad3	0.0163171	0.228232	1.18053
LOC381150	0.0164683	0.228232	1.18054
Dync1h1	0.0165052	0.228232	1.18422
2210023G05Rik	0.0162671	0.228232	1.19786
Txnip	0.0166046	0.228232	1.19909
Mpp3	0.0165331	0.228232	1.21855
Fbxo32	0.0163646	0.228232	1.25725
Myom1	0.0164216	0.228232	1.4232
1300013J15Rik	0.0165983	0.228232	1.42324
Capzb	0.016457	0.228232	1.43146
Bmp8a	0.0166176	0.228239	-1.1586
Hcr	0.0166325	0.228271	1.07423
Clec5a	0.0166929	0.22875	-1.22448
Fam129a	0.0167118	0.22875	-1.13757
2700078E11Rik	0.0167176	0.22875	-1.05474
Ndufs7	0.0166916	0.22875	1.24017
Fam116b	0.0167342	0.228805	1.15473
Elk3	0.0167735	0.228999	-1.09109
Lmcd1	0.016764	0.228999	1.38433
Tbl1xr1	0.01679	0.229053	-1.09122
Ppp4r1	0.0168284	0.229211	-1.11994
Rgs11	0.0168393	0.229211	1.06261
Dicer1	0.0168193	0.229211	1.06897
AI451617	0.0168714	0.229445	-1.10867
Cd300lb	0.0168817	0.229445	-1.07179
Atp6v1d	0.0169363	0.230016	-1.12255
Traf3	0.0170264	0.230457	-1.10568
Ctbp2	0.0170383	0.230457	-1.06344
Bzw2	0.0170945	0.230457	1.09037
2310007L24Rik	0.0170593	0.230457	1.09343
Igsf1	0.0170953	0.230457	1.10497
C85492	0.0170602	0.230457	1.11603
Neurl2	0.017042	0.230457	1.13644
Fn3k	0.0170771	0.230457	1.21915
Gdf1	0.017041	0.230457	1.24762
Camk2a	0.0170808	0.230457	1.40627
Ogfrl1	0.0171179	0.230542	-1.21759
Optn	0.0171268	0.230542	1.12537
Ddx10	0.0171474	0.230649	-1.08223
Mare	0.0171611	0.230662	1.16413
2810432D09Rik	0.0171977	0.230696	1.09263
2410001C21Rik	0.0172016	0.230696	1.13482
1110003O08Rik	0.0171898	0.230696	1.26772
Bach2	0.0172309	0.23075	-1.34035
2310014B11Rik	0.0172305	0.23075	1.09565
Atg9a	0.0172477	0.230805	1.07105
LOC622404	0.0172649	0.230866	1.13991
Mia3	0.0172833	0.23093	-1.05302
Tnnc2	0.0172951	0.23093	1.12726
Mfap3	0.0173465	0.230933	-1.08714
Zdhhc6	0.0173586	0.230933	-1.07779
Atp2a1	0.0173341	0.230933	1.1519
LOC100047126	0.0173184	0.230933	1.22596
Myd116	0.0173327	0.230933	1.23928
Tle3	0.0173718	0.23094	-1.07548
Pik3cg	0.017401	0.231159	-1.22012
LOC100044177	0.0174559	0.231403	-1.13088
Snx13	0.0174464	0.231403	-1.07631
Snhg10	0.0174574	0.231403	1.10256
Smad2	0.0174781	0.231508	-1.10734
AI132487	0.0175041	0.231517	1.10901
Cul7	0.0175	0.231517	1.14636
Marcks	0.0175877	0.231551	-1.17075
Rab28	0.0175381	0.231551	-1.16083
LOC100040573	0.0175956	0.231551	-1.13982
H2afj	0.0175334	0.231551	-1.09779
Pk3	0.0175449	0.231551	-1.06549
Dnajc4	0.0175639	0.231551	1.10369
Trak2	0.0175791	0.231551	1.23522
Actb	0.0176495	0.232093	1.37222
Usp8	0.0177075	0.232687	-1.07007
Ablim2	0.0177418	0.23297	1.14098
Mrpl33	0.0178113	0.233714	-1.10887
Zfp592	0.0178337	0.23384	1.1023
Popdc2	0.0178539	0.233936	1.19164
Usp8	0.0178801	0.234043	-1.07825
Cpt1b	0.0178877	0.234043	1.29888
Fas	0.0179181	0.234199	-1.09828
1600012H06Rik	0.0179254	0.234199	-1.07828
Slc35c2	0.0180513	0.234577	-1.16156
Fas	0.0180299	0.234577	-1.12208
B3gnt7	0.017978	0.234577	-1.08678
Ilf3	0.0179872	0.234577	-1.08499
Aaas	0.0180252	0.234577	-1.08321
Ints3	0.0180089	0.234577	1.06161
Gtf2f1	0.0180468	0.234577	1.13293
Rab3a	0.0180573	0.234577	1.13377
Cacna1d	0.0180973	0.234929	-1.10459
4732429D16Rik	0.0182599	0.2352	-1.37135
Stk17b	0.0181629	0.2352	-1.29376
Arpc5	0.0181488	0.2352	-1.20967
Anxa2	0.0182441	0.2352	-1.12079
Ociad1	0.0181785	0.2352	-1.11316
Zswim6	0.0182601	0.2352	-1.10421
Ahcyl1	0.0181874	0.2352	-1.10051
3830402I07Rik	0.0182233	0.2352	-1.08052
Cds2	0.0182248	0.2352	-1.06366
1810013B01Rik	0.0181691	0.2352	1.08428
Frap1	0.0182444	0.2352	1.13938
Tigd2	0.0182989	0.235202	-1.10618
Wfs1	0.0182893	0.235202	1.17584
Ltbp4	0.018278	0.235202	1.29519
2410014A08Rik	0.0183277	0.235346	-1.18091
Cntn2	0.0183449	0.235346	-1.09452
Sfxn2	0.0183492	0.235346	-1.06351
Myl1	0.0183618	0.235346	1.44381
4921506J03Rik	0.0184573	0.235421	-1.15799
Pik3cb	0.0184034	0.235421	-1.09381
Stim2	0.0184065	0.235421	1.07684
Casz1	0.0184102	0.235421	1.09877
4930570C03Rik	0.0184431	0.235421	1.13724
Slc25a39	0.018458	0.235421	1.20943
Vdac1	0.0184385	0.235421	1.22305
Pigx	0.0184804	0.235541	-1.25869
Dos	0.0184978	0.235598	1.08994
Plcd4	0.0185213	0.235732	1.24207
Narg1	0.0185571	0.235922	-1.17985
Ccl11	0.0185621	0.235922	1.12079
Xrn2	0.0186115	0.236221	-1.06092
Cirbp	0.0186099	0.236221	1.29065
LOC381808	0.0186354	0.236359	-1.09227
Add3	0.0186635	0.236552	-1.19393
Hist1h2ad	0.0187882	0.236617	-1.2273
6230401I02Rik	0.0187012	0.236617	-1.12051
A030010B05Rik	0.0187985	0.236617	-1.09346
Zfp160	0.0187179	0.236617	-1.08837
ENSMUSG00000053178	0.0187741	0.236617	-1.08653
Iqgap2	0.0187359	0.236617	-1.08294
Kif16b	0.0187693	0.236617	1.06792
Zswim1	0.0187973	0.236617	1.07016
Itgb4	0.0187662	0.236617	1.13853
BC055368	0.0187507	0.236617	1.20225
LOC381119	0.0188285	0.236751	1.07649
Ephb4	0.0188351	0.236751	1.14414
Rnf130	0.0188899	0.236808	-1.28811
Il1rn	0.0188565	0.236808	-1.18392
Mfap3	0.0188877	0.236808	-1.08265
Zfp532	0.0188916	0.236808	1.08526
Kitl	0.0189772	0.237289	-1.14337
Rpl23	0.0189828	0.237289	-1.13022
Trim3	0.0189946	0.237289	1.1218
Epb4.1l4b	0.0189951	0.237289	1.13038
Amz2	0.0189736	0.237289	1.16831
1110033K02Rik	0.0190298	0.237427	-1.05635
Wipi2	0.0190322	0.237427	-1.05356
Mapkapk3	0.0191092	0.237483	-1.21965
LOC100046483	0.0191279	0.237483	-1.12089
Col4a3bp	0.0190874	0.237483	-1.05654
Tbcd	0.0190697	0.237483	1.08275
Bcam	0.019108	0.237483	1.11579
Ldhd	0.0190778	0.237483	1.15988
Pex19	0.0191171	0.237483	1.17277
Aqp7	0.0191489	0.237582	1.07558
Pglyrp1	0.0191636	0.237603	-1.53471
Pex2	0.0192139	0.238065	-1.11666
Rab6	0.0192348	0.238161	-1.12417
4933439C20Rik	0.0193618	0.23827	-1.55656
2001-09-01	0.0193564	0.23827	-1.17204
BC031748	0.0193488	0.23827	-1.0526
Flad1	0.0192817	0.23827	1.10264
2410026K10Rik	0.0192691	0.23827	1.11173
Nudt19	0.0192829	0.23827	1.11888
Csnk1d	0.0193743	0.23827	1.12316
Itgb4	0.0193175	0.23827	1.15659
Mapk12	0.0193537	0.23827	1.20782
Sobp	0.0193642	0.23827	1.22235
Map3k7ip1	0.0193917	0.238323	1.14874
E030027L17	0.0194077	0.23836	1.15563
Garnl4	0.0194673	0.238405	-1.2121
2810454F19Rik	0.0194595	0.238405	-1.09084
5830454E08Rik	0.0194808	0.238405	1.0662
Shf	0.0194689	0.238405	1.11056
2310022M17Rik	0.0194899	0.238405	1.22316
Gbas	0.0194509	0.238405	1.26224
Tnfsf14	0.0195399	0.238696	-1.09747
4.93343e+26	0.0195397	0.238696	1.09443
Pglyrp	0.0196118	0.239413	-1.23992
Cnih4	0.019647	0.239523	-1.19289
Abcg1	0.0196437	0.239523	-1.10088
Ankrd54	0.0196741	0.239595	1.08522
Ush2a	0.0196792	0.239595	1.11192
Galt	0.0197065	0.239766	1.1171
Samsn1	0.0199175	0.240084	-1.37784
Clec4a3	0.0198137	0.240084	-1.32773
Pld4	0.0199433	0.240084	-1.22158
Tpm4	0.0199294	0.240084	-1.20541
LOC632684	0.0197706	0.240084	-1.19513
LOC381891	0.01988	0.240084	-1.13949
Thyn1	0.0197871	0.240084	-1.13547
9330180L10Rik	0.0199303	0.240084	-1.09553
Slc25a30	0.0197871	0.240084	-1.06536
AA408296	0.0198513	0.240084	1.04134
Tmco4	0.0198587	0.240084	1.07886
Lrfn3	0.0198772	0.240084	1.08075
Ccne1	0.0199349	0.240084	1.10294
Lphn1	0.0199382	0.240084	1.12088
Por	0.0199008	0.240084	1.14364
Pde4dip	0.0197686	0.240084	1.46828
Ide	0.0201527	0.240169	-1.24191
Plaur	0.0200531	0.240169	-1.20015
Gcs1	0.020203	0.240169	-1.17746
2005-09-01	0.0201062	0.240169	-1.17698
Mmd	0.0202239	0.240169	-1.12288
Umps	0.0201796	0.240169	-1.11513
Ptprz1	0.0200994	0.240169	-1.08519
Dmtf1	0.0201421	0.240169	-1.08335
2006-09-01	0.0200476	0.240169	-1.05398
Dnajc18	0.020038	0.240169	1.0572
Arl2bp	0.0201454	0.240169	1.08252
Prnpip1	0.0201016	0.240169	1.09693
Med14	0.0202113	0.240169	1.0976
Cyp2d22	0.0200431	0.240169	1.10364
Dexi	0.0201163	0.240169	1.10501
Rnf10	0.0201624	0.240169	1.1298
Zfhx2	0.0200176	0.240169	1.14048
1600021P15Rik	0.0200913	0.240169	1.17165
Rnf123	0.0202271	0.240169	1.17402
AV028368	0.0200863	0.240169	1.21308
Kctd15	0.0201995	0.240169	1.22743
Ap1b1	0.020267	0.240486	1.14544
Fnbp1	0.0202896	0.240577	-1.07858
Ank1	0.0203011	0.240577	1.26758
LOC100044294	0.0203542	0.240894	1.12373
Unc45b	0.0203419	0.240894	1.33514
rp9	0.0204016	0.241252	-1.14194
Tmem65	0.020411	0.241252	1.17412
Nsd1	0.0204394	0.241432	-1.13157
5830420C15Rik	0.0204644	0.24157	-1.05119
B430306N03Rik	0.0206593	0.241993	-1.20366
Fundc1	0.0206778	0.241993	-1.15025
Raly	0.0205637	0.241993	-1.14449
Sgpl1	0.0205615	0.241993	-1.12096
Rbm12	0.0206934	0.241993	-1.1191
Zmym5	0.0205555	0.241993	-1.10776
Adam17	0.0205831	0.241993	-1.08986
E330029N20Rik	0.0205712	0.241993	-1.08283
Klhl34	0.0206853	0.241993	-1.05007
Bik	0.0206424	0.241993	1.06551
Sctr	0.0206225	0.241993	1.08269
Copz2	0.0207126	0.241993	1.09168
Tbc1d17	0.0206471	0.241993	1.10474
Tbx4	0.0207059	0.241993	1.14753
Smtnl1	0.0207021	0.241993	1.2803
Coq10a	0.0206925	0.241993	1.42061
Peli1	0.0207372	0.242124	-1.08308
Hdac11	0.0207822	0.242494	1.0795
Emb	0.0208294	0.242538	-1.34037
Ogfrl1	0.0212041	0.242538	-1.32478
Prkcd	0.0208146	0.242538	-1.29902
Gimap1	0.021045	0.242538	-1.20771
1110008F13Rik	0.020979	0.242538	-1.18805
LOC666053	0.0212372	0.242538	-1.17809
Csf3r	0.0209026	0.242538	-1.14902
Atg5	0.0210979	0.242538	-1.1466
Pts	0.02083	0.242538	-1.12335
Gpr141	0.0212263	0.242538	-1.12255
Kctd1	0.0211309	0.242538	-1.09822
Ifnar2	0.0211833	0.242538	-1.09638
Mynn	0.0209457	0.242538	-1.09357
Eprs	0.021215	0.242538	-1.08513
Pbrm1	0.0211588	0.242538	-1.072
Uimc1	0.0212137	0.242538	-1.06543
Nudt11	0.0210334	0.242538	1.06833
EG627022	0.0212294	0.242538	1.06899
Mcoln1	0.0208569	0.242538	1.07283
Kcnn1	0.021228	0.242538	1.07703
Fbxl17	0.0212077	0.242538	1.08121
Rabl4	0.0209498	0.242538	1.09229
Ddx24	0.0211158	0.242538	1.10662
Dym	0.0212209	0.242538	1.11087
Oaz2	0.0210313	0.242538	1.12183
Eftud2	0.0211991	0.242538	1.12555
Nomo1	0.0208741	0.242538	1.12924
1500032D16Rik	0.0211937	0.242538	1.13955
Hs6st1	0.0208835	0.242538	1.1584
Ppp1r1a	0.0210194	0.242538	1.25522
Fbxo32	0.0211243	0.242538	1.36829
scl0003073.1_164	0.0208499	0.242538	1.39986
Ryr1	0.0209372	0.242538	1.46068
Ldb3	0.0212384	0.242538	1.51577
2610024M03Rik	0.0213136	0.242789	-1.27288
Set	0.0213126	0.242789	-1.10801
Slc35a5	0.0212997	0.242789	-1.05551
Itgb1bp2	0.0213071	0.242789	1.38347
Plekhg3	0.0213349	0.242879	-1.10476
Trafd1	0.0213599	0.243012	1.10552
Stfa2	0.0213948	0.243258	-1.28462
Klhl23	0.0214278	0.243458	1.05617
2310033F14Rik	0.0214391	0.243458	1.20437
Uevld	0.021485	0.243744	-1.06579
Phlda3	0.0214911	0.243744	1.37686
Osbpl2	0.0215323	0.243908	-1.13082
Trpt1	0.021531	0.243908	1.12591
Arfgap2	0.0215565	0.24403	1.11428
Eef2k	0.0215829	0.244047	1.07779
Slc26a6	0.0215848	0.244047	1.09071
Psma5	0.0216191	0.244146	-1.09132
Rrm2	0.0216203	0.244146	1.19999
1110013L07Rik	0.0216607	0.244344	1.05268
Spsb3	0.0216646	0.244344	1.12646
Baz2b	0.0217254	0.244878	-1.05605
Lifr	0.0217904	0.245458	-1.09153
Casp8	0.0219104	0.246461	-1.18511
Prssl1	0.0219276	0.246461	-1.15954
Dusp6	0.0220238	0.246461	-1.14601
Nup160	0.0220445	0.246461	-1.1417
Sumo1	0.0219453	0.246461	-1.11628
LOC100039571	0.0220194	0.246461	-1.10127
Cask	0.0220693	0.246461	-1.10039
C430003P19Rik	0.0219497	0.246461	-1.0793
C430004E15Rik	0.0220822	0.246461	-1.07358
Rem1	0.0220223	0.246461	1.06954
Myo18a	0.0220778	0.246461	1.13291
Slc4a3	0.0219973	0.246461	1.14676
Rilpl1	0.0220751	0.246461	1.17223
Inppl1	0.0220682	0.246461	1.19566
Eef1a2	0.022066	0.246461	1.50528
Aggf1	0.0221303	0.246779	-1.10928
B230217C12Rik	0.0221378	0.246779	-1.05891
Ass1	0.0221728	0.247018	-1.14852
Map2k2	0.0222064	0.247241	1.12866
Tpm3	0.0223157	0.247672	-1.281
Tnfsf14	0.0222722	0.247672	-1.26837
Ncoa4	0.0223321	0.247672	-1.16214
Gdpd2	0.0223148	0.247672	-1.15025
Arid4b	0.022344	0.247672	-1.05705
Rasa4	0.0223674	0.247672	1.08033
Plekha4	0.0222757	0.247672	1.12657
Kcnc4	0.0223629	0.247672	1.45506
Art1	0.0223043	0.247672	1.47473
Cotl1	0.0223972	0.247701	-1.38207
Fkbp8	0.0223961	0.247701	1.09397
Copz2	0.0224133	0.247729	1.07603
Tpi1	0.0224298	0.247761	1.25515
Clecsf12	0.0226657	0.248258	-1.44618
2810417K24Rik	0.0225047	0.248258	-1.27228
S100a9	0.0226311	0.248258	-1.16487
AW212394	0.0226949	0.248258	-1.161
Npm3-ps1	0.0225615	0.248258	-1.1451
1700034H14Rik	0.0226395	0.248258	-1.12752
Mpv17	0.0225415	0.248258	-1.10484
Prr15	0.0227143	0.248258	-1.10059
Rps8	0.0226798	0.248258	-1.07367
Rapsn	0.0225342	0.248258	1.07513
Fahd2a	0.0226416	0.248258	1.10407
Cdk5rap2	0.0226654	0.248258	1.10698
2310035K24Rik	0.0227199	0.248258	1.12588
Snx22	0.0225946	0.248258	1.17069
3110056O03Rik	0.0225809	0.248258	1.18826
D10Ertd610e	0.0225903	0.248258	1.19763
1500011K16Rik	0.0226413	0.248258	1.3007
Ldb3	0.0226348	0.248258	1.48021
LOC100048461	0.0227983	0.248965	-1.46278
Igsf1	0.0228327	0.249191	1.11169
Casq1	0.0228775	0.249531	1.42992
Ppp1r3b	0.0228928	0.249548	-1.20523
Hspa8	0.0230219	0.249565	-1.30606
Tes	0.0229622	0.249565	-1.2942
2310008H09Rik	0.023005	0.249565	-1.08768
Atp8a1	0.0230675	0.249565	-1.08533
BC087945	0.0229215	0.249565	-1.07528
C130099A20Rik	0.0229769	0.249565	-1.05637
5033430I15Rik	0.0229809	0.249565	1.0828
Atp5l	0.0230113	0.249565	1.11617
Sema3f	0.0230481	0.249565	1.13598
Aqp1	0.022957	0.249565	1.16891
Tgfbr3	0.0230647	0.249565	1.19476
EG622339	0.022965	0.249565	1.22729
Neurl	0.0230723	0.249565	1.39613
Sp140	0.0231064	0.249637	-1.13019
Tarbp2	0.0231037	0.249637	1.06956
Srprb	0.0231467	0.249776	-1.12668
Ganab	0.023138	0.249776	-1.12328
Chi3l3	0.0233482	0.250298	-1.60619
Prok2	0.023244	0.250298	-1.2081
Arid3a	0.0233575	0.250298	-1.20287
LOC100046500	0.0234422	0.250298	-1.16802
Rab6	0.0233361	0.250298	-1.167
Pycard	0.0234386	0.250298	-1.15939
H47	0.0232553	0.250298	-1.11517
Fbxl12	0.0233539	0.250298	-1.10222
Msl2l1	0.0233755	0.250298	-1.09056
BC005624	0.0233763	0.250298	1.06784
Sart1	0.0233313	0.250298	1.07211
Ssbp3	0.0233859	0.250298	1.09275
Slc4a3	0.0233887	0.250298	1.10317
Kctd14	0.0234289	0.250298	1.10661
Nsun4	0.0232681	0.250298	1.11364
Ndufa8	0.0234317	0.250298	1.14857
0610012G03Rik	0.0233628	0.250298	1.15062
Myom2	0.0232351	0.250298	1.59132
Ddah1	0.0234601	0.250341	1.23244
Ear3	0.0236273	0.250469	-2.84615
Pthr1	0.0236093	0.250469	-1.14601
Zfp508	0.0235997	0.250469	-1.06105
LOC100046744	0.0235807	0.250469	-1.05208
Sars2	0.0235466	0.250469	1.05841
Mapk12	0.0234894	0.250469	1.07867
Pelo	0.0236206	0.250469	1.08275
Gm525	0.0235329	0.250469	1.09141
Abcb9	0.0235986	0.250469	1.09298
1190003M12Rik	0.023523	0.250469	1.09784
Slc41a3	0.0236369	0.250469	1.10802
Epb4.1l4b	0.023556	0.250469	1.11879
Gna-rs1	0.0236558	0.250523	1.15941
AA467197	0.0237272	0.250903	-1.39984
Clta	0.0237329	0.250903	-1.06806
Col20a1	0.0237158	0.250903	1.06095
Ppt1	0.0237694	0.250974	-1.14114
Gpihbp1	0.023759	0.250974	1.20419
Mlxipl	0.023781	0.250974	1.27873
Fcrla	0.0238926	0.251021	-1.65306
Tlr2	0.0239885	0.251021	-1.22274
Timm8a1	0.0239074	0.251021	-1.1595
EG434858	0.0240169	0.251021	-1.15495
Hspd1	0.0238359	0.251021	-1.13916
Tmem55b	0.0240196	0.251021	-1.13334
Psme1	0.0238522	0.251021	-1.12877
Cugbp1	0.024013	0.251021	-1.09926
Ppt2	0.0239882	0.251021	-1.07439
E430028B21Rik	0.023934	0.251021	-1.07142
Pdia6	0.0239086	0.251021	-1.06461
Dap3	0.0239426	0.251021	1.07354
Npc1	0.0239308	0.251021	1.11838
Tmem143	0.0238143	0.251021	1.16028
2310022A10Rik	0.0239683	0.251021	1.1671
Cd200	0.0238319	0.251021	1.25462
Bin1	0.023889	0.251021	1.26128
Lynx1	0.0240419	0.251111	1.26004
Hdlbp	0.0240561	0.251115	1.12931
Lmcd1	0.0240815	0.251236	1.16746
Gpx8	0.0241408	0.251423	-1.19957
Nnat	0.0241158	0.251423	1.12853
Pdk2	0.0241308	0.251423	1.2532
Mcts1	0.0241782	0.25147	-1.1322
Rnf19a	0.024169	0.25147	1.10718
Zfp641	0.0241867	0.25147	1.13468
Bckdha	0.0242213	0.251686	1.19727
Hsd17b11	0.0243166	0.251889	-1.23749
2010007K12Rik	0.0243516	0.251889	-1.13144
Sh3kbp1	0.024312	0.251889	-1.11136
Gyk	0.0243512	0.251889	-1.10977
Zfp707	0.0242636	0.251889	1.05616
1110018G07Rik	0.0243652	0.251889	1.08346
Glo1	0.0242951	0.251889	1.1445
Rhot2	0.0243463	0.251889	1.23224
Scn4b	0.0242984	0.251889	1.49063
Clec2i	0.0243833	0.251933	-1.06244
Cotl1	0.0245538	0.252407	-1.29475
Rabif	0.024461	0.252407	-1.11943
Gpr88	0.0245533	0.252407	-1.11076
Ndst1	0.0245314	0.252407	-1.09791
BC003965	0.0244511	0.252407	-1.08285
Ints1	0.0244989	0.252407	1.09588
Trp53bp1	0.0245491	0.252407	1.09868
2410025L10Rik	0.0244963	0.252407	1.11579
Myo18b	0.0245125	0.252407	1.4504
Mustn1	0.0245709	0.252441	1.38482
Adh1	0.0245908	0.252502	1.24622
Tes	0.0247247	0.252685	-1.33446
Mapkapk3	0.024871	0.252685	-1.22321
Irf9	0.0249057	0.252685	-1.11949
Dgka	0.0248574	0.252685	-1.11778
LOC100045887	0.0247749	0.252685	-1.11282
Gpd2	0.02484	0.252685	-1.10756
Slc28a2	0.0247332	0.252685	-1.10275
Men1	0.0247007	0.252685	-1.10104
Dlg2	0.0249047	0.252685	-1.07802
Pea15a	0.0247448	0.252685	-1.07351
Ms4a1	0.0246239	0.252685	-1.06801
Zbtb46	0.0248826	0.252685	1.06027
2510040D07Rik	0.0246861	0.252685	1.06186
Spg20	0.0249136	0.252685	1.08047
Dnd1	0.024803	0.252685	1.08888
Nt5dc3	0.0249067	0.252685	1.09862
Aamp	0.0248886	0.252685	1.10455
Epor	0.024768	0.252685	1.16795
Ptp4a3	0.024646	0.252685	1.18563
Snurf	0.0247386	0.252685	1.20216
Dnajb2	0.0248182	0.252685	1.22015
Prkag3	0.0246867	0.252685	1.31234
Lyzs	0.0249805	0.252801	-1.76726
Rn18s	0.0249792	0.252801	-1.38488
Stx11	0.024951	0.252801	-1.25091
Tmem120b	0.0249593	0.252801	1.12484
LOC100047815	0.0250202	0.253062	-1.38168
1700023M03Rik	0.0250885	0.253425	-1.13635
LOC100047155	0.0250978	0.253425	-1.10253
Actn3	0.0250792	0.253425	1.53099
Rab8b	0.0251407	0.253718	-1.13071
Elf2	0.0251758	0.253791	-1.11749
Sirt5	0.0251703	0.253791	1.05094
EG666609	0.0251924	0.253817	-1.14807
BC067047	0.0252657	0.254148	-1.14136
5031439A09Rik	0.0252557	0.254148	-1.07593
2010001F03Rik	0.0252669	0.254148	1.18088
Sdcbp	0.0252991	0.25419	-1.2091
Olfm1	0.0252957	0.25419	-1.08819
Itsn2	0.0253686	0.254748	-1.13144
EG668829	0.02543	0.255224	-1.08176
Pak2	0.0254545	0.25533	-1.10315
Cdc27	0.0254778	0.255422	-1.06325
Chad	0.0255243	0.255692	1.29375
Dusp13	0.0255327	0.255692	1.33952
Fus	0.0256403	0.25573	-1.17661
Abcd2	0.0256624	0.25573	-1.14449
Med30	0.0256725	0.25573	-1.12983
Gbp3	0.0256173	0.25573	-1.10437
Galc	0.0255556	0.25573	-1.07407
1810026J23Rik	0.0256769	0.25573	1.09366
Fam178a	0.0256555	0.25573	1.09873
Ncapd3	0.0256344	0.25573	1.10813
9030625A11Rik	0.0256685	0.25573	1.15228
Angptl7	0.0256553	0.25573	1.60077
Lztr1	0.0257008	0.255829	1.12014
Sbf1	0.0257672	0.25635	1.13619
Irgm1	0.0257909	0.256445	-1.1354
2610029J22Rik	0.0258322	0.256716	1.07789
Tnc	0.0259063	0.256736	-1.23837
Nxt2	0.0261091	0.256736	-1.1314
Fnip1	0.025953	0.256736	-1.13097
A430084P05Rik	0.026013	0.256736	-1.10102
Uck1	0.026086	0.256736	-1.08612
6030448M23Rik	0.0261159	0.256736	-1.08576
Sh3bp1	0.0259758	0.256736	-1.08188
Il7r	0.0259966	0.256736	-1.06634
Acin1	0.0259532	0.256736	-1.0562
Ogfod1	0.0258655	0.256736	1.07428
Dscr1l2	0.0258784	0.256736	1.08562
Gdap1	0.026042	0.256736	1.09088
Repin1	0.0258882	0.256736	1.11471
Map3k7ip1	0.0260717	0.256736	1.15251
Golga4	0.0260768	0.256736	1.16385
Sgca	0.0260397	0.256736	1.19746
Abcg4	0.0260937	0.256736	1.20939
4732458O05Rik	0.0258913	0.256736	1.26102
Serinc2	0.0259934	0.256736	1.26752
St8sia5	0.026036	0.256736	1.2784
Unc84a	0.0262013	0.257436	1.04548
Hsp90b1	0.0262458	0.257458	-1.29672
Zfp251	0.0262221	0.257458	1.06413
Rhbdf1	0.026243	0.257458	1.19454
Clic1	0.026266	0.257517	-1.19476
Olfm4	0.0263647	0.258343	-1.30871
Atp7a	0.0263786	0.258343	-1.06185
Selenbp2	0.0264209	0.258619	1.09302
Mepe	0.0265007	0.258669	-1.79243
Dmtf1	0.0265131	0.258669	-1.12968
Calu	0.0264825	0.258669	-1.08904
4933439M10Rik	0.0265058	0.258669	-1.07659
Gabpb1	0.026556	0.258669	-1.05798
Necap2	0.0265561	0.258669	1.08312
Guk1	0.0265375	0.258669	1.11064
Slc25a42	0.026568	0.258669	1.12708
Abcf1	0.0264607	0.258669	1.14679
Art5	0.0264749	0.258669	1.24203
Dynll1	0.0266781	0.258872	-1.16146
4933421E11Rik	0.0266257	0.258872	-1.11177
Slc2a9	0.0266883	0.258872	1.06318
Fcgrt	0.0266413	0.258872	1.09801
Pcca	0.0266054	0.258872	1.10507
Pak4	0.0266467	0.258872	1.11049
Slc10a6	0.026675	0.258872	1.11258
5031439A09Rik	0.0267734	0.259204	-1.08153
Elac1	0.0267794	0.259204	1.05932
Pvrl2	0.0267375	0.259204	1.07429
Plec1	0.0267551	0.259204	1.20433
Tagap1	0.0267948	0.259216	-1.11011
Pafah1b1	0.0268105	0.259229	-1.15479
Cited2	0.0268346	0.259325	-1.27777
Ky	0.0268569	0.259403	1.56991
Fubp1	0.0269065	0.259744	-1.08125
LOC238836	0.0269934	0.260001	-1.14962
Adpgk	0.0269507	0.260001	-1.12175
Txnl4a	0.0270093	0.260001	-1.11721
1110031I02Rik	0.0270147	0.260001	1.11101
LOC100047214	0.0270186	0.260001	1.18616
Cacnb1	0.027013	0.260001	1.18873
Brwd3	0.0270429	0.260097	-1.07544
Cpm	0.0271346	0.260447	-1.1546
Arpc3	0.0271454	0.260447	-1.14434
B430109P06Rik	0.0271813	0.260447	-1.07865
Gas2l1	0.0271894	0.260447	-1.06282
5830417I10Rik	0.0271935	0.260447	1.10918
Ppm1b	0.0271655	0.260447	1.1526
Nope	0.0271589	0.260447	1.15567
Pgam2	0.0271936	0.260447	1.3968
Tlr7	0.027291	0.260525	-1.18206
Ceacam1	0.0273589	0.260525	-1.15145
9030013K10Rik	0.0272203	0.260525	-1.09555
Leng8	0.0273114	0.260525	1.04688
Tsen34	0.0272363	0.260525	1.09234
Tmem134	0.0273156	0.260525	1.09739
Fbxw17	0.0273539	0.260525	1.11382
Hras1	0.0272687	0.260525	1.131
Actr1b	0.0273224	0.260525	1.15584
Lims2	0.0272848	0.260525	1.20291
Cmya5	0.0273485	0.260525	1.49055
Sec11a	0.0274049	0.260564	-1.12854
Seh1l	0.0274228	0.260564	-1.0918
Zcwpw1	0.0274278	0.260564	-1.04433
Hectd1	0.0274037	0.260564	1.0943
Dusp13	0.0274346	0.260564	1.19089
Mzf1	0.0274723	0.260651	1.05001
Klhl34	0.027468	0.260651	1.06834
Mrgpra2	0.0276673	0.261558	-1.61034
Vav3	0.0277573	0.261558	-1.25937
Siglecg	0.0276734	0.261558	-1.22254
Usp39	0.0276273	0.261558	-1.14675
Adora3	0.0277656	0.261558	-1.11205
Map3k5	0.0277353	0.261558	-1.08243
Cul4b	0.027756	0.261558	-1.07268
Senp7	0.0277421	0.261558	-1.06988
LOC385634	0.0276029	0.261558	-1.06305
Etnk1	0.0277646	0.261558	-1.06103
Esd	0.0276574	0.261558	-1.05642
Mad2l1bp	0.0277689	0.261558	1.081
Tomm40l	0.0277489	0.261558	1.10138
Nrip3	0.0276727	0.261558	1.13516
Drg1	0.0278095	0.261699	-1.10471
Mum1	0.0278125	0.261699	1.13793
Ltf	0.028179	0.26199	-1.45017
4933407C03Rik	0.0281276	0.26199	-1.21466
Evi2a	0.0281287	0.26199	-1.20487
2210408F11Rik	0.0281854	0.26199	-1.19739
Rybp	0.0279779	0.26199	-1.17074
Lrch1	0.0279579	0.26199	-1.1121
Mapk1ip1l	0.0280064	0.26199	-1.10212
Alg14	0.0282028	0.26199	-1.10207
Shprh	0.0281215	0.26199	-1.09401
Pias4	0.0280104	0.26199	-1.09285
Bhlhb9	0.0281617	0.26199	-1.09108
2810408P10Rik	0.0279472	0.26199	-1.08382
Cmah	0.0279719	0.26199	-1.07334
Kif3b	0.0282017	0.26199	-1.06378
4930487N19Rik	0.0278729	0.26199	-1.04849
Ppp1r9b	0.027946	0.26199	1.06483
Psmd9	0.0279283	0.26199	1.07984
Prdm4	0.0281287	0.26199	1.08184
Sox10	0.0279234	0.26199	1.08397
Tlk2	0.028173	0.26199	1.095
Sesn1	0.0281208	0.26199	1.10685
5133400G04Rik	0.0281881	0.26199	1.11662
Slc38a5	0.0281449	0.26199	1.21051
Ndufs2	0.0280191	0.26199	1.2433
LOC100041835	0.0280401	0.26199	1.24832
Vamp1	0.0282798	0.262572	1.07748
Smox	0.0283154	0.262768	1.22247
Gstp2	0.0283312	0.262781	1.26085
Col7a1	0.0283692	0.263	1.10708
9130604K18Rik	0.0286621	0.263033	-1.21696
1700029F09Rik	0.0284055	0.263033	-1.18589
Pdpk1	0.0285485	0.263033	-1.1667
Ica1	0.0287018	0.263033	-1.16358
Caprin1	0.0287336	0.263033	-1.14697
LOC633016	0.0287235	0.263033	-1.14352
Adnp	0.0284851	0.263033	-1.12484
LOC100047837	0.0284959	0.263033	-1.08904
Nsep1	0.0286665	0.263033	-1.08836
Krr1	0.0284688	0.263033	-1.08438
Rbm26	0.0284222	0.263033	-1.08239
Vps13a	0.0286172	0.263033	-1.07712
Asxl1	0.0285882	0.263033	-1.07143
Dcp1a	0.0287271	0.263033	1.08506
Klhl22	0.0285787	0.263033	1.0908
Inpp5k	0.028621	0.263033	1.10509
Dnajc6	0.028554	0.263033	1.11944
Lrrn4cl	0.0286811	0.263033	1.12271
Wbp2	0.0285649	0.263033	1.12525
1190007F08Rik	0.0286059	0.263033	1.13752
LOC638935	0.0284261	0.263033	1.15896
2400001E08Rik	0.0286137	0.263033	1.17883
Cyc1	0.028456	0.263033	1.17959
Ramp2	0.0286947	0.263033	1.20855
Gm889	0.0284888	0.263033	1.22645
Tubgcp4	0.028772	0.263253	-1.07155
Rbm10	0.0288498	0.263599	-1.10963
LOC100043209	0.0288353	0.263599	-1.06958
Smyd5	0.0288822	0.263599	-1.06862
Zfhx3	0.0288713	0.263599	-1.06372
Tsp50	0.0288769	0.263599	1.07983
Ceacam2	0.0290511	0.26365	-1.24455
Vps36	0.0291143	0.26365	-1.15988
[truncated: 16,227 more rows]
